# Supplementary material for: Transcriptome sequencing and profiling of expressed genes in cambial zone and differentiating xylem of Japanese cedar (Cryptomeria japonica)
Source: BMC Genomics. 2014 Mar 20;15:219. doi: 10.1186/1471-2164-15-219 (PMC3999911; doi:10.1186/1471-2164-15-219)
Supplement: Additional file 2: — Differentially expressed targets during the growing season. A set of 10,380 C. japonica genes that were differentially expressed. Gene order is the same as in Figure 5 cluster diagrams. [file 1471-2164-15-219-S2.xlsx]

## Sheet: Sheet2
TargetID	Description	E-Value	Bitscore	Accession	Expression profile (log2 scale )
					24 March	27 April	22 June	24 August	7 October	Cluster	P-value	Q-value
isotig11815	LOCATED IN: endomembrane system; BEST Arabidopsis thaliana protein match is: cobalt ion binding (TAIR:AT3G15000.1); Has 246 Blast hits to 241 proteins in 32 species: Archae - 0; Bacteria - 2; Metazoa - 7; Fungi - 16; Plants - 212; Viruses - 1; Other Eukaryotes - 8 (source: NCBI BLink).	0.14	33.5	AT1G53260.2	0.812458	0.421961	0.179405	-0.562097	-0.851727	A1	0	0
isotig10599	UDP-D-glucuronate 4-epimerase 1	9e-68	252	AT4G30440.1	0.748755	1.88319	0.607413	-0.521586	-2.71777	A1	0	0
Cj.4207_2	heat shock protein 17.4	2e-49	192	AT3G46230	0.652541	-0.93078	0.691759	0.835862	-1.24938	A1	0	0
isotig13531	Galactose oxidase/kelch repeat superfamily protein	8e-110	394	AT5G60570.1	0.0969546	0.351696	0.142012	-0.13663	-0.454033	A1	0	0
isotig06784	Homeobox-leucine zipper family protein / lipid-binding START domain-containing protein	0.33	31.6	AT1G30490.1	1.2608	0.873616	0.219974	-1.78656	-0.567826	A1	0	0
Cj.10546_1	FUNCTIONS IN: molecular_function unknown	8e-19	89.4	AT5G47870	-0.0123546	0.203497	0.546095	-0.278829	-0.458409	A1	0	0
isotig03463	DHHC-type zinc finger family protein	3.1	26.9	AT2G40990.1	0.440862	0.277705	0.39073	-0.477805	-0.631492	A1	0	0
isotig02883	Nuclear transport factor 2 (NTF2) family protein	2e-26	115	AT5G01740.1	0.488932	-1.36453	1.45633	0.580345	-1.16108	A1	0	0
isotig10049	Potassium transporter family protein	6e-70	167	AT1G60160.1	0.269137	0.629392	0.168888	-0.383939	-0.68348	A1	0	0
isotig08916	brassinosteroid-6-oxidase 2	7e-96	347	AT3G30180.1	0.0783955	0.445759	1.22464	-0.425705	-1.32309	A1	0	0
isotig10925					0.124666	0.575212	0.294079	-0.545287	-0.44867	A1	0	0
isotig12057	NAD(P)-binding Rossmann-fold superfamily protein	1e-74	194	AT1G75290.1	0.254228	-0.556373	1.73292	-0.264619	-1.16615	A1	0	0
isotig04554	GTP cyclohydrolase II	0	672	AT5G64300.1	0.235603	-0.0699218	0.388601	-0.275305	-0.278978	A1	0	0
isotig12120	Plant neutral invertase family protein	3e-58	221	AT4G34860.2	0.170062	0.170347	0.350139	-0.423654	-0.266893	A1	0	0
isotig01173	NADP-malic enzyme 4	0	877	AT1G79750.1	0.61192	0.426119	0.177029	-0.725723	-0.489345	A1	0	0
isotig01174	NADP-malic enzyme 4	0	877	AT1G79750.1	0.173669	0.520444	0.353232	-0.562328	-0.485016	A1	0	0
isotig01175	NADP-malic enzyme 4	0	899	AT1G79750.1	0.590219	0.400417	0.225299	-0.718865	-0.497071	A1	0	0
isotig01176	NADP-malic enzyme 4	0	898	AT1G79750.1	0.183471	0.51408	0.355661	-0.556794	-0.496418	A1	0	0
isotig12520	heat shock protein 17.4	1e-49	192	AT3G46230.1	0.669152	-0.947162	0.796854	0.969389	-1.48823	A1	0	0
isotig12519	Integrase-type DNA-binding superfamily protein	5e-32	135	AT5G25190.1	0.501596	0.532598	0.499212	-0.243747	-1.28966	A1	0	0
isotig04808	ARM repeat superfamily protein	2e-47	186	AT2G27430.1	0.46971	0.98931	0.445334	-0.407011	-1.49734	A1	0	0
Cj.38_1	Protein of unknown function (duplicated DUF1399)	4.2	28.5	AT2G22660	0.187533	0.730196	0.442978	-0.249178	-1.11153	A1	0	0
Cj.23456_1	arogenate dehydratase 6	1e-79	292	AT1G08250	0.223938	0.839468	0.837749	-0.302274	-1.59888	A1	0	0
Cj.7767_1	Eukaryotic aspartyl protease family protein	3e-28	121	AT3G54400	0.843521	0.905317	-0.0486126	0.203413	-1.90364	A1	0	0
isotig03834	arogenate dehydratase 6	1e-65	244	AT1G08250.1	0.220855	0.816677	0.825752	-0.285314	-1.57797	A1	0	0
isotig02477	pyrophosphorylase 1	5e-99	358	AT1G01050.1	0.2894	0.232799	0.0283924	-0.454279	-0.0963125	A1	0	0
isotig13755	arogenate dehydratase 6	9e-65	244	AT1G08250.1	0.0739169	-0.310207	0.494563	-0.0412164	-0.217056	A1	0	0
isotig10661	membrane-associated mannitol-induced	1e-61	234	AT5G54110.1	-0.108441	0.0037186	0.469478	-0.156423	-0.208332	A1	0	0
isotig01345	F-box family protein	7e-43	170	AT4G00755.2	0.553703	0.42764	0.162357	-0.577384	-0.566315	A1	0	0
isotig06323	O-fucosyltransferase family protein	4e-59	193	AT1G76270.1	-0.0885095	-0.0690368	0.717704	-0.181075	-0.379083	A1	0	0
isotig08682	Pleckstrin homology (PH) domain-containing protein / lipid-binding START domain-containing protein	9e-60	227	AT5G45560.1	0.532227	0.333128	0.208596	-0.568374	-0.505577	A1	0	0
isotig13251	PEBP (phosphatidylethanolamine-binding protein) family protein	3e-68	255	AT1G18100.1	0.926381	1.09658	0.488497	-0.423951	-2.0875	A1	0	0
isotig13659	F-box family protein	3e-110	396	AT2G26850.1	0.0416805	-0.0179381	0.504025	0.0518541	-0.579622	A1	0	0
isotig09654	ORMDL family protein	2e-59	226	AT1G01230.1	0.0203622	0.459403	0.429616	-0.484527	-0.424854	A1	0	0
Cj.19800_1	Protein of unknown function (DUF1162)	1.3	29.3	AT3G50380	0.156243	0.568996	0.47728	-0.236312	-0.966207	A1	0	0
isotig10692	Spc97 / Spc98 family of spindle pole body (SBP) component	1.6	29.6	AT1G20570.1	0.366431	0.43698	0.0626495	-0.137974	-0.728087	A1	0	0
isotig08528	K+ transporter 1	9e-127	249	AT2G26650.1	0.269368	-0.278607	0.936691	-0.309662	-0.617789	A1	1.11022e-16	4.53981e-16
isotig09983	high chlorophyll fluorescence 153	5.3	28.1	AT4G31560.1	0.200534	-0.421309	1.14207	-0.0255157	-0.895783	A1	1.11022e-16	4.53981e-16
isotig07904	unknown protein; FUNCTIONS IN: molecular_function unknown; INVOLVED IN: biological_process unknown; LOCATED IN: endomembrane system; EXPRESSED IN: 18 plant structures; EXPRESSED DURING: 12 growth stages; BEST Arabidopsis thaliana protein match is: unknown protein (TAIR:AT4G16400.1); Has 29 Blast hits to 29 proteins in 8 species: Archae - 0; Bacteria - 0; Metazoa - 0; Fungi - 0; Plants - 29; Virus…	0.22	32.3	AT3G13175.1	0.0235445	0.152495	0.552031	-0.178997	-0.549073	A1	1.11022e-16	4.53981e-16
Cj.13275_1	mitochondrial substrate carrier family protein	4	26.6	AT2G35800	0.490203	-0.309141	1.24232	-0.543045	-0.880337	A1	1.11022e-16	4.53981e-16
Cj.4207_1	heat shock protein 17.4	4e-55	211	AT3G46230	0.413181	-0.859453	0.637137	1.0259	-1.21676	A1	2.22045e-16	8.75904e-16
isotig06350	Homeobox-leucine zipper protein family	2e-54	209	AT4G37790.1	0.298803	0.263838	0.629187	-0.435357	-0.756471	A1	2.22045e-16	8.75904e-16
isotig12291	Protein of unknown function (DUF579)	4	27.7	AT4G24910.1	0.753127	1.21698	0.00971332	-0.509455	-1.47036	A1	3.33067e-16	1.28275e-15
isotig03113	FUNCTIONS IN: molecular_function unknown; INVOLVED IN: biological_process unknown; LOCATED IN: endomembrane system; EXPRESSED IN: 24 plant structures; EXPRESSED DURING: 15 growth stages; CONTAINS InterPro DOMAIN/s: Uncharacterised conserved protein UCP031277 (InterPro:IPR016971); Has 35333 Blast hits to 34131 proteins in 2444 species: Archae - 798; Bacteria - 22429; Metazoa - 974; Fungi - 991; Pl…	2e-21	99.8	AT1G57680.2	0.0138225	0.00812742	0.448838	-0.158543	-0.312245	A1	4.44089e-16	1.67762e-15
Cj.7159_1	NADP-malic enzyme 3	3e-23	105	AT5G25880	0.525409	0.346114	0.532501	-0.74097	-0.663054	A1	8.88178e-16	3.20631e-15
isotig12326	Leucine-rich repeat protein kinase family protein	4e-46	181	AT2G16250.1	-0.130094	0.170947	0.472396	-0.25893	-0.254319	A1	8.88178e-16	3.20631e-15
isotig08324	zinc induced facilitator-like 1	1e-47	120	AT5G13750.1	0.78569	0.0409392	0.135116	-0.301181	-0.660564	A1	9.99201e-16	3.57559e-15
isotig14093	BEST Arabidopsis thaliana protein match is: BTB/POZ domain-containing protein (TAIR:AT3G05675.1); Has 1807 Blast hits to 1807 proteins in 277 species: Archae - 0; Bacteria - 0; Metazoa - 736; Fungi - 347; Plants - 385; Viruses - 0; Other Eukaryotes - 339 (source: NCBI BLink).	5e-37	150	AT4G10800.1	0.237311	-0.0515278	0.223859	-0.0615479	-0.348095	A1	1.9984e-15	6.84556e-15
isotig08661	UDP-galactose transporter 3	4e-32	117	AT1G14360.1	0.0528114	0.314977	0.294624	-0.176129	-0.486283	A1	1.9984e-15	6.84556e-15
isotig13297	cryptochrome-interacting basic-helix-loop-helix 1	5e-46	180	AT4G34530.1	0.311556	0.615499	0.293974	-0.357991	-0.863038	A1	2.22045e-15	7.55471e-15
isotig07205	ubiquitin conjugating enzyme 4	4e-05	44.3	AT5G41340.1	0.186258	0.168362	0.203573	-0.422497	-0.135696	A1	2.55351e-15	8.63215e-15
isotig04302	Potassium transporter family protein	2e-47	186	AT1G60160.1	0.271103	0.591318	0.349083	-0.448899	-0.762604	A1	3.88578e-15	1.27728e-14
Cj.5958_1	thiamin pyrophosphokinase1	1e-17	86.3	AT1G02880	-0.196737	-0.0355098	1.11379	-0.469124	-0.412422	A1	4.10782e-15	1.34468e-14
Cj.14016_1	potassium channel in Arabidopsis thaliana 1	2e-44	175	AT5G46240	0.365858	-0.229548	0.852845	-0.263829	-0.725326	A1	4.55191e-15	1.48434e-14
isotig06127	Domain of unknown function (DUF966)	2e-10	58.9	AT2G28150.1	0.357981	0.193515	0.537514	-0.222782	-0.866228	A1	4.66294e-15	1.51875e-14
Cj.9276_1	ATP-citrate lyase A-1	7e-43	169	AT1G10670	0.100049	0.0447742	0.52203	-0.287424	-0.379429	A1	6.21725e-15	1.99446e-14
isotig07740	ubiquitin-conjugating enzyme 5	2e-68	255	AT1G63800.1	0.082418	0.128434	0.433032	-0.366806	-0.277077	A1	9.21485e-15	2.89643e-14
Cj.5508_1	NDR1/HIN1-like 25	9e-24	106	AT5G36970	0.557795	0.475103	0.194602	0.653794	-1.88129	A1	9.99201e-15	3.12384e-14
Cj.4870_1	Late embryogenesis abundant (LEA) hydroxyproline-rich glycoprotein family	3e-24	108	AT1G65690	0.625544	0.537428	0.172243	0.718521	-2.05374	A1	1.24345e-14	3.83863e-14
isotig06176	BLISTER	6e-21	97.8	AT3G23980.1	-0.120167	0.0396492	0.439522	-0.135883	-0.223122	A1	1.31006e-14	4.03526e-14
isotig02279	Acyl-CoA N-acyltransferases (NAT) superfamily protein	2e-67	253	AT2G06025.1	0.350607	-0.18852	0.351515	-0.200338	-0.313264	A1	1.39888e-14	4.29568e-14
isotig14514	non-specific phospholipase C1	0	740	AT1G07230.1	0.0483539	-0.15748	0.436343	-0.0398152	-0.287401	A1	1.62093e-14	4.92963e-14
Cj.18545_1	RNA-binding protein	2.9	28.1	AT2G43970	-0.15686	0.166745	0.69835	-0.317121	-0.391115	A1	1.85407e-14	5.58951e-14
Cj.2971_1	Protein kinase superfamily protein	8e-22	100	AT3G07700	0.167449	0.356081	0.1814	-0.180396	-0.524532	A1	1.87628e-14	5.65029e-14
Cj.548_1	Eukaryotic aspartyl protease family protein	9e-21	97.1	AT1G09750	0.907986	0.935764	-0.145434	0.22459	-1.92291	A1	2.43139e-14	7.19272e-14
Cj.2610_1	GC-rich sequence DNA-binding factor-like protein	2.1	29.3	AT5G09210	0.197706	0.458252	0.347814	-0.222311	-0.781461	A1	2.56462e-14	7.55653e-14
isotig12893	P-loop containing nucleoside triphosphate hydrolases superfamily protein	6e-51	196	AT5G60760.1	0.456921	0.482214	0.15597	-0.487883	-0.607222	A1	2.63123e-14	7.73837e-14
isotig10144	NADH:cytochrome B5 reductase 1	3e-118	421	AT5G17770.1	0.0203311	-0.0746611	0.484721	-0.0595226	-0.370868	A1	2.89768e-14	8.47469e-14
isotig08868	ATP-dependent caseinolytic (Clp) protease/crotonase family protein	2e-102	369	AT1G06550.1	0.230637	-0.32926	0.937837	-0.278068	-0.561146	A1	4.31877e-14	1.23214e-13
isotig12984	Cysteine proteinases superfamily protein	0.42	31.2	AT1G37020.1	0.343506	-0.17446	0.718405	-0.491378	-0.396074	A1	4.996e-14	1.41513e-13
isotig05408	NAD(P)-binding Rossmann-fold superfamily protein	5e-68	254	AT2G17845.1	0.242475	-0.124615	0.66837	-0.391178	-0.395052	A1	5.60663e-14	1.57839e-13
Cj.4254_1	non-specific phospholipase C1	7e-88	320	AT1G07230	0.0347416	-0.143942	0.533739	-0.0649174	-0.359621	A1	6.49481e-14	1.81366e-13
isotig01931	Syntaxin/t-SNARE family protein	6e-33	139	AT2G18860.1	0.0247955	0.0524433	0.462233	-0.135129	-0.404343	A1	7.76046e-14	2.1465e-13
isotig14387	unknown protein; FUNCTIONS IN: molecular_function unknown; INVOLVED IN: biological_process unknown; LOCATED IN: cellular_component unknown; Has 30201 Blast hits to 17322 proteins in 780 species: Archae - 12; Bacteria - 1396; Metazoa - 17338; Fungi - 3422; Plants - 5037; Viruses - 0; Other Eukaryotes - 2996 (source: NCBI BLink).	0.22	32.7	AT1G11112.1	0.146304	-0.0663099	0.49122	-0.36978	-0.201435	A1	9.4591e-14	2.58914e-13
isotig08315	F-box family protein	3e-21	95.5	AT4G02440.1	0.0772946	-0.0077584	0.405837	-0.171958	-0.303414	A1	9.58122e-14	2.61739e-13
isotig02280	Acyl-CoA N-acyltransferases (NAT) superfamily protein	1e-54	134	AT2G06025.1	0.334626	-0.218182	0.371387	-0.199032	-0.288799	A1	1.27676e-13	3.4478e-13
Cj.22317_1	galacturonosyltransferase-like 7	8e-85	310	AT3G62660	0.291445	0.716227	0.294428	0.140983	-1.44308	A1	1.50546e-13	4.02609e-13
isotig06347	multiprotein bridging factor 1C	9e-53	204	AT3G24500.1	0.161771	-0.411826	0.310292	0.495386	-0.555623	A1	2.03282e-13	5.3523e-13
isotig03697	FUNCTIONS IN: molecular_function unknown; INVOLVED IN: biological_process unknown; LOCATED IN: chloroplast; EXPRESSED IN: 22 plant structures; EXPRESSED DURING: 13 growth stages; BEST Arabidopsis thaliana protein match is: cobalt ion binding (TAIR:AT1G71310.1); Has 1807 Blast hits to 1807 proteins in 277 species: Archae - 0; Bacteria - 0; Metazoa - 736; Fungi - 347; Plants - 385; Viruses - 0; Oth…	3e-47	184	AT5G47870.1	-0.0338787	0.129703	0.472995	-0.205422	-0.363398	A1	2.42362e-13	6.31957e-13
isotig07603	unknown protein; Has 30201 Blast hits to 17322 proteins in 780 species: Archae - 12; Bacteria - 1396; Metazoa - 17338; Fungi - 3422; Plants - 5037; Viruses - 0; Other Eukaryotes - 2996 (source: NCBI BLink).	1e-29	127	AT5G55640.1	0.284754	0.189242	-0.0322238	-0.358211	-0.083562	A1	2.4647e-13	6.42366e-13
isotig08111	vernalization5/VIN3-like	1e-19	93.6	AT4G30200.4	0.0593384	0.181854	0.368841	-0.186903	-0.423129	A1	2.6279e-13	6.81688e-13
isotig10639	VQ motif-containing protein	2e-06	51.2	AT1G35830.1	0.371649	-0.280828	0.313234	-0.149814	-0.254241	A1	2.85549e-13	7.37097e-13
isotig06213	basic helix-loop-helix (bHLH) DNA-binding superfamily protein	3e-14	75.5	AT5G57150.1	0.0679179	0.0271224	0.431928	-0.0365416	-0.490427	A1	5.94746e-13	1.47732e-12
Cj.2758_1	Leucine-rich repeat protein kinase family protein	0.8	30.4	AT5G01950	-0.0580502	-0.0921841	0.475103	0.0962724	-0.421141	A1	6.49925e-13	1.60788e-12
isotig14218	unknown protein; FUNCTIONS IN: molecular_function unknown; INVOLVED IN: biological_process unknown; EXPRESSED IN: 24 plant structures; EXPRESSED DURING: 15 growth stages; BEST Arabidopsis thaliana protein match is: unknown protein (TAIR:AT5G41110.1).	1e-22	103	AT3G26890.6	0.180024	0.074432	0.459635	-0.326892	-0.387199	A1	6.90337e-13	1.70176e-12
isotig07054	heavy metal atpase 4	3e-40	160	AT2G19110.1	0.213361	0.147022	0.138111	-0.0989817	-0.399511	A1	7.68496e-13	1.88352e-12
isotig09103	S-adenosyl-L-methionine-dependent methyltransferases superfamily protein	0.0002	43.5	AT1G29470.2	-0.0564648	0.0220175	0.490193	-0.194326	-0.261419	A1	9.39915e-13	2.28292e-12
isotig06057	galacturonosyltransferase-like 7	2e-45	177	AT3G62660.1	0.289894	0.651197	0.285265	0.104913	-1.33127	A1	9.42579e-13	2.28838e-12
isotig01930	Syntaxin/t-SNARE family protein	6e-33	139	AT2G18860.1	0.0378731	0.0532943	0.410483	-0.0947878	-0.406863	A1	1.01452e-12	2.45819e-12
isotig11287	NIMA (never in mitosis, gene A)-related 6	3e-61	233	AT3G44200.1	0.39024	0.577003	0.163552	-0.148493	-0.982302	A1	1.37512e-12	3.28434e-12
isotig05869	Protein of unknown function (DUF1639)	7e-05	43.5	AT1G55340.2	0.237124	0.236197	0.115879	-0.149127	-0.440073	A1	1.40277e-12	3.34305e-12
isotig09796	thiamin pyrophosphokinase1	4e-85	311	AT1G02880.3	-0.17744	-0.0501871	1.0138	-0.445702	-0.340475	A1	1.86939e-12	4.39103e-12
Cj.6460_1	mitochondrial HSO70 2	3e-14	76.6	AT5G09590	-0.101033	0.162968	0.374183	-0.223575	-0.212542	A1	1.91203e-12	4.48641e-12
Cj.3632_1	AMP-dependent synthetase and ligase family protein	4e-54	207	AT3G48990	0.709909	0.405231	0.155662	-0.455258	-0.815544	A1	1.96099e-12	4.59058e-12
isotig03673	Protein of unknown function (DUF620)	3e-33	134	AT3G19540.1	0.366706	0.674812	-0.321181	-0.0601197	-0.660217	A1	1.98919e-12	4.65364e-12
isotig04405	glyoxal oxidase-related protein	0	630	AT3G53950.1	0.539847	0.322864	-0.055107	-0.540121	-0.267483	A1	2.10676e-12	4.91207e-12
Cj.13637_1	aspartate aminotransferase 2	1e-44	176	AT5G19550	-0.114976	0.0766804	0.53097	-0.183817	-0.308856	A1	2.21245e-12	5.14765e-12
Cj.3809_1	multiprotein bridging factor 1C	2e-53	206	AT3G24500	0.185673	-0.392951	0.275091	0.517261	-0.585074	A1	2.42395e-12	5.6279e-12
isotig02591	lumazine-binding family protein	5e-50	187	AT2G20690.1	0.21007	0.217844	0.216219	-0.396251	-0.247881	A1	2.97196e-12	6.8215e-12
isotig08447	K+ transporter 1	1e-107	386	AT2G26650.1	0.434088	-0.0941729	1.05183	-0.505757	-0.885988	A1	3.59857e-12	8.17661e-12
Cj.4914_1	thiamin pyrophosphokinase 2	1e-56	216	AT2G44750	-0.0930896	0.00911187	1.0026	-0.575047	-0.343573	A1	4.43601e-12	9.99728e-12
Cj.1893_1	NADH:cytochrome B5 reductase 1	1e-117	418	AT5G17770	0.188459	-0.172881	1.14125	-0.283111	-0.87372	A1	5.16454e-12	1.15684e-11
isotig14520	Spc97 / Spc98 family of spindle pole body (SBP) component	2e-87	319	AT5G17410.1	0.353264	0.191067	-0.00524271	-0.297494	-0.241594	A1	6.02263e-12	1.33929e-11
Cj.2012_1	galacturonosyltransferase-like 7	0.0004	41.2	AT3G62660	0.273441	0.609927	0.491406	0.0549985	-1.42977	A1	6.65035e-12	1.47473e-11
isotig05772					0.365627	0.579287	-0.134245	-0.0640957	-0.746574	A1	7.22911e-12	1.59539e-11
isotig08030	indole-3-acetic acid inducible 9	6e-67	253	AT5G65670.2	0.0811633	-0.152337	0.367567	-0.00183121	-0.294562	A1	7.31271e-12	1.6132e-11
Cj.10679_1	Small nuclear ribonucleoprotein family protein	7e-41	164	AT2G18740	0.111738	0.230537	0.29369	-0.220717	-0.415249	A1	8.67284e-12	1.90074e-11
Cj.14898_1	myb-like HTH transcriptional regulator family protein	5e-05	45.4	AT2G37630	0.305171	0.28547	0.17407	-0.329731	-0.43498	A1	1.33303e-11	2.85861e-11
isotig02590	lumazine-binding family protein	1e-55	213	AT2G20690.1	0.202427	0.201339	0.214503	-0.36172	-0.256549	A1	1.3971e-11	2.98847e-11
isotig13017	RING/U-box superfamily protein	6e-30	128	AT5G01880.1	0.152199	0.167837	0.505726	-0.0758517	-0.74991	A1	1.48943e-11	3.17797e-11
Cj.8678_1	heat shock protein 17.6A	2e-27	119	AT5G12030	0.145789	0.471688	0.616285	-0.125256	-1.10851	A1	1.51202e-11	3.22183e-11
Cj.6015_1	Polyketide cyclase / dehydrase and lipid transport protein	3e-33	137	AT4G17650	0.343932	0.117496	0.176361	-0.275625	-0.362164	A1	1.82881e-11	3.86335e-11
isotig11110	C2H2-like zinc finger protein	7e-89	325	AT1G75710.1	0.118407	0.572431	0.17385	0.0495553	-0.914243	A1	2.03639e-11	4.27573e-11
isotig06337	RING/U-box superfamily protein	3.6	27.7	AT1G53490.1	-0.0945499	0.194786	0.510384	-0.360764	-0.249856	A1	2.04911e-11	4.30079e-11
Cj.6414_1	non-specific phospholipase C1	1e-116	414	AT1G07230	0.0725355	-0.209143	0.453665	-0.0257532	-0.291304	A1	2.06979e-11	4.34091e-11
isotig09244	HXXXD-type acyl-transferase family protein	6e-13	58.2	AT5G42830.1	0.325502	0.311692	-0.14783	0.113514	-0.602878	A1	2.43393e-11	5.06428e-11
isotig14365	Mitochondrial substrate carrier family protein	9e-35	85.5	AT5G15640.1	0.26103	0.22523	0.197743	-0.353336	-0.330667	A1	2.46161e-11	5.11706e-11
isotig01172	inositol transporter 2	2e-147	520	AT1G30220.1	0.149001	0.113704	0.162637	0.0842079	-0.509549	A1	2.59395e-11	5.37901e-11
isotig13070	ubiquitin-specific protease 3	5e-94	340	AT4G39910.1	0.348324	0.159467	0.13222	-0.458502	-0.18151	A1	2.61067e-11	5.40977e-11
Cj.243_1	BSD domain-containing protein	1e-06	49.7	AT1G03350	0.292306	-0.194626	0.328539	-0.174866	-0.251352	A1	2.99814e-11	6.18355e-11
isotig07906	SGNH hydrolase-type esterase superfamily protein	5e-51	153	AT3G11210.1	0.0624702	0.318863	0.435978	-0.295065	-0.522247	A1	3.43872e-11	7.05502e-11
isotig11850	serine carboxypeptidase-like 51	6e-37	150	AT2G27920.3	0.346462	0.164723	0.174082	-0.69917	0.0139025	A1	3.70025e-11	7.56254e-11
isotig10452	casein kinase alpha 1	9e-77	284	AT5G67380.2	0.30804	0.24344	0.0558446	-0.419961	-0.187364	A1	3.79083e-11	7.74338e-11
Cj.1773_1	Glyceraldehyde-3-phosphate dehydrogenase-like family protein	1.4	29.6	AT5G21060	0.55806	-0.232068	0.452212	-0.155416	-0.622788	A1	4.9728e-11	1.00373e-10
isotig09183	Protein phosphatase 2C family protein	7e-28	120	AT3G02750.3	0.320555	0.271832	0.181499	-0.764818	-0.00906852	A1	6.7144e-11	1.33961e-10
Cj.11736_1	methionine--tRNA ligase, putative / methionyl-tRNA synthetase, putative / MetRS, putative	0.066	35	AT4G13780	0.31637	0.0460032	0.29589	-0.101712	-0.556552	A1	7.08853e-11	1.41082e-10
Cj.13303_1	GTP cyclohydrolase II	3e-38	154	AT5G64300	0.141786	0.175734	0.25559	-0.279599	-0.29351	A1	8.2877e-11	1.63775e-10
isotig07744	Histone H3 K4-specific methyltransferase SET7/9 family protein	1e-95	346	AT4G17080.1	0.401912	0.353524	0.0599451	-0.255123	-0.560259	A1	9.2317e-11	1.81597e-10
isotig06656	histone H2A 11	6e-28	119	AT3G54560.1	0.238629	0.0904974	0.188275	0.00273165	-0.520134	A1	9.38902e-11	1.84593e-10
isotig09776	auxin response factor 10	7e-25	111	AT2G28350.1	0.389674	-0.00798666	0.153143	-0.124346	-0.410484	A1	9.66487e-11	1.89814e-10
isotig11868	RNA-dependent RNA polymerase 6	4e-14	75.1	AT3G49500.1	0.509728	0.00799117	0.208638	-0.427126	-0.299231	A1	1.32766e-10	2.57005e-10
isotig10810	myosin 1	5e-57	131	AT3G19960.2	0.040655	0.199456	0.197356	-0.104688	-0.332778	A1	1.46029e-10	2.81203e-10
isotig03997	Domain of unknown function (DUF966)	2e-32	136	AT2G28150.1	0.456772	0.211911	0.413591	-0.248365	-0.833909	A1	1.6896e-10	3.23838e-10
Cj.11899_1	prenylated RAB acceptor 1.A1	1e-80	297	AT5G02040	0.300188	0.158634	0.207551	-0.473158	-0.193214	A1	1.86552e-10	3.55583e-10
isotig04752	alpha/beta-Hydrolases superfamily protein	2e-90	329	AT3G23540.1	0.13607	-0.0757097	0.458956	-0.268887	-0.250429	A1	1.88631e-10	3.59361e-10
isotig01341	eukaryotic translation initiation factor 2 beta subunit	8e-99	358	AT5G20920.3	-0.122226	0.0409146	0.458506	-0.27933	-0.0978656	A1	2.13107e-10	4.03419e-10
Cj.3307_1	Thiamine pyrophosphate dependent pyruvate decarboxylase family protein	6e-60	227	AT5G17380	0.263798	0.186531	0.263652	-0.30733	-0.40665	A1	2.1648e-10	4.09453e-10
isotig09887	unknown protein; BEST Arabidopsis thaliana protein match is: unknown protein (TAIR:AT1G30050.1); Has 240 Blast hits to 236 proteins in 72 species: Archae - 0; Bacteria - 15; Metazoa - 51; Fungi - 19; Plants - 119; Viruses - 0; Other Eukaryotes - 36 (source: NCBI BLink).	3e-19	60.5	AT5G01970.1	0.0361177	0.338873	0.210242	-0.245208	-0.340025	A1	2.26732e-10	4.28404e-10
Cj.795_1	protein phosphatase 2A subunit A2	0	719	AT3G25800	0.0114439	0.481034	0.463453	-0.537065	-0.418866	A1	3.2872e-10	6.12632e-10
isotig05112	Peroxisomal membrane 22 kDa (Mpv17/PMP22) family protein	3e-71	265	AT4G14305.1	0.320417	-0.292276	0.405673	-0.161828	-0.271986	A1	5.26197e-10	9.57754e-10
isotig06563	multidrug resistance-associated protein 4	5e-45	169	AT2G47800.1	0.358796	0.0369076	0.493362	-0.454154	-0.434911	A1	5.58355e-10	1.01395e-09
isotig11786	Protein phosphatase 2C family protein	3e-05	37	AT4G33920.1	0.273214	0.154189	-0.0572258	-0.307474	-0.0627028	A1	5.61001e-10	1.01842e-09
isotig01339	eukaryotic translation initiation factor 2 beta subunit	2e-99	360	AT5G20920.3	-0.122171	0.044821	0.445885	-0.264505	-0.10403	A1	6.6157e-10	1.19354e-09
isotig09640	sodium/calcium exchanger family protein / calcium-binding EF hand family protein	7e-118	421	AT1G53210.1	-0.100227	-0.106277	0.287464	-0.311398	0.230439	A1	8.1185e-10	1.45071e-09
isotig07307	Tyrosine transaminase family protein	7e-84	307	AT2G20610.2	0.0649269	0.331903	0.227856	-0.261205	-0.363481	A1	9.57266e-10	1.69999e-09
isotig07491	Calcium-dependent phosphotriesterase superfamily protein	9e-74	274	AT2G16760.1	0.273996	-0.071121	0.320786	-0.11368	-0.409981	A1	1.12058e-09	1.97778e-09
isotig03560	F-box family protein	0.38	31.6	AT2G02030.1	0.330213	0.347905	0.099115	-0.313438	-0.463795	A1	1.12178e-09	1.97926e-09
isotig09734	auxin response factor 2	6e-163	572	AT5G62000.3	0.434264	0.133642	0.0726368	-0.392906	-0.247637	A1	1.135e-09	2.00131e-09
isotig10296	Pleckstrin homology (PH) domain superfamily protein	3.6	28.1	AT5G05710.1	0.294311	0.65228	-0.249228	-0.0187186	-0.678644	A1	1.24589e-09	2.18813e-09
isotig09479	IQ-domain 5	9e-25	109	AT3G22190.2	0.164285	0.27518	0.141874	-0.227233	-0.354106	A1	1.33325e-09	2.33598e-09
Cj.10513_1	GATA type zinc finger transcription factor family protein	2	29.3	AT1G01780	0.0497273	-0.269826	0.463855	-0.0875668	-0.156189	A1	1.3549e-09	2.37242e-09
isotig12034	O-fucosyltransferase family protein	0.0002	42	AT3G26370.1	-0.041881	0.242609	0.307485	-0.381068	-0.127145	A1	1.46326e-09	2.55649e-09
isotig04098	F-box/RNI-like/FBD-like domains-containing protein	2	30	AT5G44950.1	0.207131	-0.133973	0.496139	-0.297127	-0.27217	A1	1.54074e-09	2.68464e-09
isotig09633	phosphate transporter 4;2	2e-47	110	AT2G38060.1	0.0784201	-0.239277	0.833986	0.162871	-0.836	A1	1.72616e-09	2.99782e-09
isotig03093	Syntaxin/t-SNARE family protein	6e-80	295	AT5G46860.1	-0.0572919	-0.0366558	0.559293	-0.0608834	-0.404462	A1	1.93493e-09	3.34463e-09
isotig05349	glyoxalase II 3	3.9	27.7	AT1G53580.2	0.180298	0.829679	0.00373654	0.0606262	-1.07434	A1	2.03336e-09	3.50654e-09
isotig11042	TPX2 (targeting protein for Xklp2) protein family	1e-22	105	AT4G32330.3	-0.0436257	0.0301317	0.322419	-0.145467	-0.163458	A1	2.04779e-09	3.52978e-09
isotig05677	Protein of unknown function (DUF2012)	0.28	31.6	AT2G25310.1	0.263299	0.013207	0.172221	-0.184858	-0.263869	A1	2.05154e-09	3.53569e-09
isotig06518	Chaperone DnaJ-domain superfamily protein	6e-20	94	AT5G16650.1	0.133173	-0.345268	0.640525	-0.134314	-0.294116	A1	2.21832e-09	3.81658e-09
Cj.21442_1	Cysteine/Histidine-rich C1 domain family protein	5.2	28.1	AT1G55420	-0.0897264	0.150567	0.409813	-0.157649	-0.313004	A1	2.51389e-09	4.30303e-09
isotig06147	unknown protein; Has 68 Blast hits to 67 proteins in 21 species: Archae - 0; Bacteria - 11; Metazoa - 0; Fungi - 0; Plants - 55; Viruses - 0; Other Eukaryotes - 2 (source: NCBI BLink).	4e-05	44.7	AT3G52610.1	0.137162	0.126631	0.254506	0.00141336	-0.519712	A1	3.0499e-09	5.18282e-09
isotig11485	RNApolymerase sigma subunit 2	6e-22	100	AT1G08540.1	0.279798	0.237328	0.0505023	-0.361284	-0.206344	A1	3.23372e-09	5.48256e-09
isotig11254	heat shock protein 17.4	7e-46	181	AT3G46230.1	0.0670765	-0.277843	0.302162	0.470788	-0.562184	A1	3.76275e-09	6.35513e-09
isotig10928	nuclear factor Y, subunit B11	1e-20	97.1	AT2G27470.1	0.336856	0.299506	0.0260201	-0.482864	-0.179518	A1	4.4725e-09	7.4955e-09
isotig12545	Signal transduction histidine kinase, hybrid-type, ethylene sensor	2e-21	90.1	AT3G04580.2	0.158349	0.217856	0.164185	-0.040393	-0.499998	A1	4.49278e-09	7.52721e-09
isotig08906	RAN GTPase 3	1e-110	396	AT5G55190.1	0.352856	0.153019	0.173587	-0.622316	-0.0571453	A1	4.70715e-09	7.87682e-09
isotig06720	BRICK1, putative	5e-15	59.3	AT2G22640.1	-0.0401012	0.0614185	0.367926	-0.263653	-0.12559	A1	5.637e-09	9.3662e-09
Cj.10297_1	Ankyrin repeat family protein / BTB/POZ domain-containing protein	0.82	30	AT3G57130	0.284238	0.579712	0.284452	-0.323341	-0.825061	A1	6.062e-09	1.00482e-08
isotig07996	phosphate transporter 4;3	1e-22	102	AT3G46980.3	0.214573	-0.290435	0.78108	0.201648	-0.906865	A1	7.2433e-09	1.19348e-08
isotig03725	alpha-vacuolar processing enzyme	3e-24	107	AT2G25940.1	0.757643	-0.100904	0.303226	-0.613489	-0.346476	A1	7.76834e-09	1.27694e-08
isotig08639	VEFS-Box of polycomb protein	0.47	30.8	AT4G16845.2	0.318904	0.604278	-0.064267	-0.0761802	-0.782734	A1	8.54352e-09	1.39875e-08
Cj.12367_1	AAA-type ATPase family protein	3e-59	224	AT2G20140	0.397904	0.062643	0.0645734	-0.186933	-0.338187	A1	8.65539e-09	1.41623e-08
Cj.3801_1	EXORDIUM like 2	3e-85	243	AT5G64260	0.0833339	0.411528	0.141912	-0.122085	-0.514688	A1	9.29221e-09	1.51667e-08
isotig04454	F-box family protein	3	28.1	AT3G56470.1	0.222954	0.386299	0.443075	-0.218658	-0.833671	A1	1.09517e-08	1.77854e-08
isotig03956	electron transfer flavoprotein alpha	4e-72	267	AT1G50940.1	0.156917	0.235009	0.208587	-0.428711	-0.171802	A1	1.14461e-08	1.85584e-08
isotig09957	Mitochondrial substrate carrier family protein	5e-16	80.9	AT2G33820.1	-0.0944257	0.156992	0.419425	-0.154904	-0.327087	A1	1.27814e-08	2.06237e-08
isotig09440	unknown protein; Has 35333 Blast hits to 34131 proteins in 2444 species: Archae - 798; Bacteria - 22429; Metazoa - 974; Fungi - 991; Plants - 531; Viruses - 0; Other Eukaryotes - 9610 (source: NCBI BLink).	4e-05	46.6	AT5G66820.1	0.295931	0.177373	0.0918636	-0.144322	-0.420846	A1	1.54059e-08	2.46749e-08
isotig12375	unknown protein; INVOLVED IN: vegetative to reproductive phase transition of meristem; LOCATED IN: endomembrane system; BEST Arabidopsis thaliana protein match is: unknown protein (TAIR:AT5G40640.1); Has 103 Blast hits to 103 proteins in 14 species: Archae - 0; Bacteria - 0; Metazoa - 0; Fungi - 0; Plants - 103; Viruses - 0; Other Eukaryotes - 0 (source: NCBI BLink).	4e-34	93.2	AT4G12680.1	-0.0475178	-0.0410737	0.36911	0.0634463	-0.343964	A1	1.58356e-08	2.53447e-08
isotig07331	unknown protein; FUNCTIONS IN: molecular_function unknown; INVOLVED IN: biological_process unknown; LOCATED IN: endomembrane system; EXPRESSED IN: 23 plant structures; EXPRESSED DURING: 15 growth stages; Has 30201 Blast hits to 17322 proteins in 780 species: Archae - 12; Bacteria - 1396; Metazoa - 17338; Fungi - 3422; Plants - 5037; Viruses - 0; Other Eukaryotes - 2996 (source: NCBI BLink).	6e-07	50.4	AT5G53650.1	-0.0777908	0.137081	0.406883	-0.26555	-0.200623	A1	1.65825e-08	2.64938e-08
isotig08564	REF4-related 1	7.3	26.9	AT3G23590.1	-0.00699178	0.593139	0.367168	-0.392118	-0.561197	A1	2.12321e-08	3.35738e-08
Cj.9069_1	F-box family protein with a domain of unknown function (DUF295)	0.39	31.2	AT4G22170	-0.0778199	0.0235128	0.356606	-0.190697	-0.111602	A1	2.13587e-08	3.37595e-08
isotig07907	TRAF-like family protein	2.1	29.3	AT2G42470.1	0.118193	0.40659	0.230843	-0.357691	-0.397935	A1	2.9501e-08	4.60565e-08
isotig10590	CONTAINS InterPro DOMAIN/s: Ribosome 60S biogenesis N-terminal (InterPro:IPR021714); BEST Arabidopsis thaliana protein match is: unknown protein (TAIR:AT4G27010.1); Has 772 Blast hits to 657 proteins in 120 species: Archae - 0; Bacteria - 0; Metazoa - 344; Fungi - 94; Plants - 322; Viruses - 0; Other Eukaryotes - 12 (source: NCBI BLink).	1.8	30	AT1G72270.1	0.0131508	0.040991	0.550599	-0.25578	-0.348961	A1	3.09632e-08	4.82644e-08
Cj.12372_1					0.0273978	-0.118268	0.398667	0.033636	-0.341433	A1	3.82093e-08	5.92006e-08
Cj.2867_1	P-loop containing nucleoside triphosphate hydrolases superfamily protein	0.43	32.7	AT1G16800	-0.0688226	0.00141537	0.510715	-0.139261	-0.304047	A1	3.86027e-08	5.976e-08
isotig04528	GroES-like zinc-binding dehydrogenase family protein	3e-31	130	AT5G24760.3	0.055091	-0.224777	0.533903	-0.0774629	-0.286755	A1	3.98976e-08	6.16955e-08
isotig14293	Ras-related small GTP-binding family protein	2e-55	213	AT5G64813.1	-0.0746475	0.084653	0.459688	-0.147253	-0.322441	A1	4.46473e-08	6.87422e-08
Cj.21260_1	Signal transduction histidine kinase, hybrid-type, ethylene sensor	0.19	32	AT3G23150	0.184145	0.148581	0.338326	-0.0135572	-0.657495	A1	4.66916e-08	7.18198e-08
isotig09973	DCD (Development and Cell Death) domain protein	0	657	AT5G61910.4	-0.143406	0.275291	0.342293	-0.384729	-0.0894488	A1	5.5038e-08	8.42828e-08
Cj.6967_1	unknown protein	2e-07	52.8	AT3G52610	0.182368	0.182927	0.219201	-0.0206217	-0.563875	A1	6.18376e-08	9.43299e-08
isotig03479	homolog of Xeroderma pigmentosum complementation group B 2	1.1	30.4	AT5G41360.1	0.451879	-0.0842274	0.0928712	-0.245894	-0.214628	A1	6.63997e-08	1.01038e-07
isotig07169	C2H2-like zinc finger protein	0.042	34.7	AT3G45260.1	0.295973	0.517335	0.288327	-0.303184	-0.798451	A1	7.58998e-08	1.15083e-07
Cj.104_1	alpha/beta-Hydrolases superfamily protein	6e-54	207	AT1G06800	0.0771936	-0.0776294	0.356975	-0.169542	-0.186997	A1	9.74513e-08	1.46375e-07
isotig05225	unknown protein; FUNCTIONS IN: molecular_function unknown; INVOLVED IN: biological_process unknown; LOCATED IN: cellular_component unknown; EXPRESSED IN: 19 plant structures; EXPRESSED DURING: 10 growth stages.	1e-19	93.2	AT5G12240.2	0.0886306	0.236699	0.193372	-0.362545	-0.156157	A1	1.27135e-07	1.89214e-07
isotig14141	unknown protein; FUNCTIONS IN: molecular_function unknown; INVOLVED IN: biological_process unknown; LOCATED IN: chloroplast; EXPRESSED IN: 22 plant structures; EXPRESSED DURING: 13 growth stages; CONTAINS InterPro DOMAIN/s: Protein of unknown function DUF3054 (InterPro:IPR021414); Has 246 Blast hits to 246 proteins in 119 species: Archae - 14; Bacteria - 181; Metazoa - 0; Fungi - 0; Plants - 45; …	1e-49	192	AT1G44920.1	-0.0387678	0.0910862	0.371976	-0.167906	-0.256389	A1	1.32585e-07	1.97034e-07
isotig07111	unknown protein; Has 30201 Blast hits to 17322 proteins in 780 species: Archae - 12; Bacteria - 1396; Metazoa - 17338; Fungi - 3422; Plants - 5037; Viruses - 0; Other Eukaryotes - 2996 (source: NCBI BLink).	7.4	26.9	AT5G08770.1	0.391084	0.0819914	0.163697	-0.312466	-0.324307	A1	1.46589e-07	2.17319e-07
Cj.16712_1					0.434834	0.113946	-0.00092613	-0.36873	-0.179124	A1	1.62316e-07	2.39703e-07
isotig03911	HCO3- transporter family	4e-53	205	AT2G47160.1	-0.0499635	0.0405952	0.612456	-0.274042	-0.329045	A1	1.6752e-07	2.47223e-07
isotig04309	ethylene response sensor 1	2e-17	85.5	AT2G40940.1	0.181077	0.202951	0.0835978	-0.0427774	-0.424848	A1	1.79402e-07	2.64265e-07
isotig13322	KNOTTED-like from Arabidopsis thaliana	3e-49	110	AT4G08150.1	0.360038	0.0525959	0.107524	-0.267452	-0.252705	A1	3.45343e-07	4.97958e-07
isotig02788	Mitochondrial substrate carrier family protein	3e-93	339	AT1G14560.1	0.178906	-0.116485	0.277472	-0.0308471	-0.309046	A1	4.03828e-07	5.78894e-07
isotig08375	uncoupling protein 5	9e-94	300	AT2G22500.1	0.20338	0.19249	0.0340232	0.0322483	-0.462142	A1	4.63814e-07	6.6137e-07
isotig09947	Transducin/WD40 repeat-like superfamily protein	1.1	26.9	AT4G35560.2	0.328267	-0.308324	0.692894	-0.473029	-0.239808	A1	4.87007e-07	6.92834e-07
Cj.10744_1	Yippee family putative zinc-binding protein	2e-41	165	AT2G40110	0.156558	0.151746	0.250472	-0.219671	-0.339105	A1	4.89014e-07	6.95511e-07
isotig06208	calcineurin B-like protein 2	1e-38	155	AT5G55990.1	0.110111	0.0107325	0.357914	-0.202926	-0.275832	A1	5.01853e-07	7.13495e-07
isotig13805	FUNCTIONS IN: molecular_function unknown; INVOLVED IN: biological_process unknown; LOCATED IN: cellular_component unknown; EXPRESSED IN: inflorescence meristem, flower, cultured cell; EXPRESSED DURING: petal differentiation and expansion stage; BEST Arabidopsis thaliana protein match is: Calcium-binding EF-hand family protein (TAIR:AT4G34070.1); Has 171 Blast hits to 170 proteins in 31 species: A…	5e-25	112	AT2G45380.1	0.120752	-0.138669	0.102494	0.208132	-0.29271	A1	5.62541e-07	7.9742e-07
isotig10137	AGC (cAMP-dependent, cGMP-dependent and protein kinase C) kinase family protein	4e-45	177	AT4G13000.1	0.321553	-0.427281	0.713249	-0.363073	-0.244448	A1	5.62762e-07	7.97631e-07
isotig06761	EXORDIUM like 2	2e-43	172	AT5G64260.1	0.079494	0.485195	0.164293	-0.191179	-0.537802	A1	5.7543e-07	8.14959e-07
Cj.7478_1	NAD(P)-binding Rossmann-fold superfamily protein	1e-101	363	AT2G39080	0.0436218	-0.215688	0.587149	0.0720008	-0.487084	A1	5.85694e-07	8.28858e-07
isotig04946	unknown protein; Has 68 Blast hits to 67 proteins in 21 species: Archae - 0; Bacteria - 11; Metazoa - 0; Fungi - 0; Plants - 55; Viruses - 0; Other Eukaryotes - 2 (source: NCBI BLink).	1e-44	176	AT3G52610.1	0.01762	0.0322329	0.438979	0.0730579	-0.56189	A1	7.79593e-07	1.09374e-06
Cj.25311_1	ARF-GAP domain 7	4e-55	211	AT2G37550	0.016352	0.150682	0.372899	-0.422302	-0.11763	A1	8.57003e-07	1.199e-06
isotig08640	FUNCTIONS IN: molecular_function unknown; INVOLVED IN: transport; LOCATED IN: nuclear pore; EXPRESSED IN: 22 plant structures; EXPRESSED DURING: 13 growth stages; CONTAINS InterPro DOMAIN/s: Nuclear pore protein 84/107 (InterPro:IPR007252).	5.3	27.3	AT3G14120.3	0.289637	0.611304	-0.0702	-0.0859107	-0.74483	A1	9.86632e-07	1.3748e-06
Cj.14211_1	Tetratricopeptide repeat (TPR)-like superfamily protein	2e-38	155	AT2G18940	-0.0900018	0.0592208	0.480336	-0.245276	-0.204279	A1	9.8785e-07	1.37632e-06
isotig13795	methyl esterase 11	3e-103	372	AT3G29770.1	-0.0741151	-0.118979	0.473413	-0.402141	0.121823	A1	1.03912e-06	1.44629e-06
Cj.19856_1	ascorbate peroxidase 2	3e-08	55.1	AT3G09640	0.107989	-0.170107	0.224536	0.130217	-0.292635	A1	1.11321e-06	1.54727e-06
Cj.3059_1	Translation initiation factor SUI1 family protein	5e-55	211	AT1G54290	0.115527	0.165155	0.437891	-0.407577	-0.310995	A1	1.14327e-06	1.58765e-06
Cj.6708_1	peroxisomal adenine nucleotide carrier 1	1e-24	109	AT3G05290	0.0765222	-0.165727	0.452535	-0.154369	-0.208961	A1	1.54156e-06	2.12211e-06
isotig08752	Signal transduction histidine kinase, hybrid-type, ethylene sensor	5e-55	211	AT3G23150.1	0.226952	0.270937	0.0476155	-0.0732887	-0.472216	A1	1.55115e-06	2.13478e-06
Cj.16101_1	Small GTP-binding protein	2e-47	185	AT5G39900	0.387187	-0.0445645	0.0828701	-0.218656	-0.206836	A1	2.10005e-06	2.86774e-06
isotig05364	SNARE associated Golgi protein family	1e-97	353	AT1G71940.1	-0.0325222	-0.0797089	0.40425	-0.290417	-0.00160259	A1	2.86919e-06	3.87924e-06
Cj.14545_1	kinesin 5	1e-11	65.9	AT4G05190	-0.0497552	0.0926801	0.419893	-0.206578	-0.25624	A1	3.20215e-06	4.3157e-06
isotig11375	NADH-dependent glutamate synthase 1	0	1451	AT5G53460.3	0.279061	-0.130554	0.276146	-0.185061	-0.239592	A1	3.21255e-06	4.32814e-06
Cj.3890_1	Mitochondrial substrate carrier family protein	1e-25	113	AT1G14560	0.193933	-0.144073	0.299755	-0.0172503	-0.332364	A1	3.61817e-06	4.85746e-06
isotig08934	Encodes a Maternally expressed gene (MEG) family protein	0.52	30.8	AT1G10717.1	0.0938322	-0.147131	0.392708	-0.154063	-0.185346	A1	3.97873e-06	5.326e-06
isotig02835	HD domain-containing metal-dependent phosphohydrolase family protein	4e-106	349	AT5G40270.1	0.468723	0.072262	0.062505	-0.358886	-0.244604	A1	4.90842e-06	6.53806e-06
isotig08000	ARM repeat superfamily protein	9e-54	206	AT4G27640.1	0.0874524	0.306395	0.155791	-0.151504	-0.398135	A1	4.97348e-06	6.62312e-06
isotig11897	Zinc finger (C3HC4-type RING finger) family protein	3.3	28.5	AT3G54780.3	0.253128	0.0272914	0.24732	-0.116914	-0.410825	A1	5.00696e-06	6.6653e-06
isotig03173	JUMONJI 14	1.9	29.3	AT4G20400.2	0.351366	-0.184118	0.55985	-0.273883	-0.453216	A1	6.28092e-06	8.30821e-06
isotig09594	Pyridoxamine 5'-phosphate oxidase family protein	2e-53	204	AT2G04690.2	0.175167	-0.35289	0.421121	-0.0982508	-0.145148	A1	7.0979e-06	9.35199e-06
isotig00578	ABC-2 and Plant PDR ABC-type transporter family protein	2e-88	323	AT1G59870.1	0.480079	0.248574	-0.0603708	-0.516537	-0.151745	A1	7.75013e-06	1.01919e-05
Cj.32_1	homolog of yeast autophagy 18C	1e-82	303	AT2G40810	0.169742	-0.280464	0.295651	-0.0765633	-0.108365	A1	1.10832e-05	1.4419e-05
Cj.20725_1	alpha/beta-Hydrolases superfamily protein	2e-27	119	AT2G44970	0.134116	-0.27569	0.487412	-0.170166	-0.175671	A1	1.37158e-05	1.77232e-05
isotig03917	GroES-like zinc-binding dehydrogenase family protein	4e-105	377	AT5G24760.1	0.0430225	-0.144786	0.421324	-0.107268	-0.212294	A1	1.37653e-05	1.77851e-05
Cj.4302_1	Vacuolar sorting protein 39	8e-39	157	AT4G36630	0.0580348	0.241071	0.282919	-0.304394	-0.277631	A1	1.66279e-05	2.13813e-05
isotig08963					0.233761	0.242388	0.0739856	-0.182973	-0.367162	A1	1.87079e-05	2.39889e-05
Cj.26998_1	Pseudouridine synthase family protein	1e-31	132	AT1G20410	0.276321	0.187648	0.222277	-0.303919	-0.382327	A1	2.14207e-05	2.73628e-05
Cj.893_1	Pyridoxamine 5'-phosphate oxidase family protein	9e-60	227	AT2G04690	0.213927	-0.277983	0.325624	-0.117909	-0.143659	A1	4.15204e-05	5.20111e-05
Cj.22507_1	glutamate receptor 2.7	0.45	30.8	AT2G29120	0.107279	0.391258	-0.0375823	-0.0182273	-0.442727	A1	4.61021e-05	5.75288e-05
Cj.8175_1	basic pentacysteine 6	3e-07	51.6	AT5G42520	-0.0927372	-0.0146528	0.419633	-0.1475	-0.164743	A1	5.03331e-05	6.2667e-05
isotig08887	chloride channel D	5e-20	94.4	AT5G26240.1	0.215763	-0.182445	0.363859	-0.171769	-0.225408	A1	5.38044e-05	6.6861e-05
Cj.15307_1	Cysteine proteinases superfamily protein	2.3	28.9	AT5G03330	0.298534	0.132839	-0.0262104	-0.317265	-0.0878976	A1	5.40344e-05	6.71394e-05
isotig04142	Argonaute family protein	3e-50	194	AT1G69440.1	0.147442	0.211227	0.0270912	-0.118017	-0.267743	A1	5.89842e-05	7.31499e-05
isotig06437					0.106943	0.0579216	0.111677	-0.0688751	-0.207667	A1	7.11297e-05	8.78087e-05
Cj.1457_1	Dihydrolipoamide succinyltransferase	4e-46	182	AT4G26910	0.434202	0.150342	0.0561586	-0.364239	-0.276464	A1	8.43706e-05	0.000103703
isotig02585	expansin A14	4.6	27.3	AT5G56320.1	0.142573	0.187229	0.140427	-0.242205	-0.228024	A1	0.000103519	0.000126634
Cj.9526_1	mitochondrial HSO70 2	6e-33	137	AT5G09590	0.135529	0.250169	0.130103	-0.238989	-0.276812	A1	0.000111743	0.000136318
Cj.10827_1	unknown protein	3.4	28.1	AT4G29760	0.0696917	0.219368	0.351941	-0.22505	-0.415951	A1	0.000151808	0.000183875
isotig04794	Pentatricopeptide repeat (PPR) superfamily protein	1.7	30	AT5G52850.1	0.15535	0.147819	0.0783373	-0.0937543	-0.287752	A1	0.000332176	0.00039482
isotig12744	Protein of unknown function (DUF3049)	4e-09	60.1	AT5G22090.2	0.406454	0.0725519	0.165236	-0.324135	-0.320106	A1	0.000428025	0.000505378
Cj.14868_1	NAD(P)-linked oxidoreductase superfamily protein	3e-41	164	AT1G60730	0.116543	-0.223265	0.256454	-0.0834214	-0.066311	A1	0.000431909	0.000509746
isotig05328	tetraspanin8	7e-80	265	AT2G23810.1	-0.176344	-0.078112	0.395831	-0.384817	0.243442	A1	0.000559224	0.00065553
isotig12523	unknown protein; FUNCTIONS IN: molecular_function unknown; INVOLVED IN: biological_process unknown; LOCATED IN: chloroplast; EXPRESSED IN: 23 plant structures; EXPRESSED DURING: 13 growth stages; Has 42 Blast hits to 42 proteins in 17 species: Archae - 0; Bacteria - 2; Metazoa - 5; Fungi - 1; Plants - 34; Viruses - 0; Other Eukaryotes - 0 (source: NCBI BLink).	5e-10	61.6	AT1G01730.1	0.0284191	-0.0123672	0.151328	0.0440378	-0.211418	A1	0.000563256	0.000660116
isotig03670	paramyosin-related	3e-33	125	AT4G32560.2	0.314949	0.036594	0.255817	-0.243657	-0.363702	A1	0.000574108	0.000672549
isotig03740	Sodium Bile acid symporter family	1e-26	115	AT1G78560.1	-0.0301644	0.0282868	0.344885	-0.0628154	-0.280192	A1	0.000664266	0.00077562
Cj.9646_1	Protein phosphatase 2C family protein	8e-22	101	AT5G66080	0.275233	0.221539	0.0479281	-0.352088	-0.192612	A1	0.00070955	0.000827273
Cj.7364_1	FKBP-like peptidyl-prolyl cis-trans isomerase family protein	2e-40	161	AT1G26550	0.164448	-0.123708	0.201319	-0.112855	-0.129205	A1	0.00102597	0.00118668
Cj.17051_1	unknown protein	0.0002	42.4	AT3G62650	0.0522757	0.224107	0.251178	-0.344188	-0.183373	A1	0.00108388	0.00125117
isotig14190	Class I peptide chain release factor	4e-26	105	AT1G62850.3	0.0693517	0.197318	0.214856	-0.232508	-0.249018	A1	0.00133905	0.00153835
isotig09258	ABI3-interacting protein 3	3e-37	152	AT1G08780.1	-0.0807814	0.0310282	0.297625	-0.135292	-0.11258	A1	0.00143509	0.00164595
isotig02834	HD domain-containing metal-dependent phosphohydrolase family protein	1e-114	410	AT5G40270.1	0.393899	-0.00198129	0.128689	-0.290202	-0.230405	A1	0.00146209	0.00167639
isotig10762	CYS, MET, PRO, and GLY protein 2	6.3	27.3	AT5G64660.1	0.247695	0.297951	0.0898782	-0.197555	-0.43797	A1	0.00154043	0.00176384
isotig12827	centromere/kinetochore protein, putative (ZW10)	1e-55	214	AT2G32900.1	0.118422	0.0746486	0.273384	-0.245429	-0.221025	A1	0.00210104	0.00238697
Cj.17149_1	Cellulose synthase family protein	0.081	33.5	AT5G05170	0.020924	0.273923	0.205854	-0.207874	-0.292827	A1	0.00210975	0.00239662
isotig09378	calcineurin B-like protein 1	3e-58	221	AT4G17615.1	0.107858	-0.1773	0.302986	0.049201	-0.282745	A1	0.00213478	0.00242382
isotig13493	Exostosin family protein	5e-22	101	AT5G41250.1	-0.184776	-0.105246	0.308818	-0.168925	0.150129	A1	0.00246476	0.00279102
isotig09393	GroES-like zinc-binding dehydrogenase family protein	4e-98	355	AT5G43940.1	0.000651042	0.267536	0.109026	0.0678257	-0.445039	A1	0.00291518	0.00328761
isotig05254	purple acid phosphatase 15	0	742	AT3G07130.1	0.159625	0.128343	-0.0677984	-0.00309037	-0.217079	A1	0.00472469	0.00526812
Cj.8432_1	ubiquitin family protein	1e-69	259	AT3G13235	0.0471198	0.110848	0.176108	-0.135948	-0.198127	A1	0.00549279	0.00610488
Cj.8989_1	vacuolar sorting receptor 4	1.6	29.3	AT2G14720	0.112956	-0.160018	0.15517	0.140894	-0.249002	A1	0.00668111	0.00739071
isotig06783	aldehyde dehydrogenase 2B4	2e-38	133	AT3G48000.1	0.348895	0.201423	0.364921	-0.309749	-0.60549	A1	0.00732258	0.00807931
isotig10848	unknown protein; FUNCTIONS IN: molecular_function unknown; INVOLVED IN: N-terminal protein myristoylation; LOCATED IN: cellular_component unknown; EXPRESSED IN: 14 plant structures; EXPRESSED DURING: 7 growth stages; Has 1807 Blast hits to 1807 proteins in 277 species: Archae - 0; Bacteria - 0; Metazoa - 736; Fungi - 347; Plants - 385; Viruses - 0; Other Eukaryotes - 339 (source: NCBI BLink).	6e-54	207	AT5G66290.1	0.349723	0.111833	-0.0350239	-0.319996	-0.106536	A1	0.00765422	0.00843512
isotig11461	Protein kinase superfamily protein	2e-19	92	AT2G42960.1	0.226722	0.0285124	0.160325	-0.0913772	-0.324181	A1	0.00820308	0.00902469
isotig09632	S-adenosyl-L-methionine-dependent methyltransferases superfamily protein	1e-80	295	AT5G40530.1	0.0957458	-0.118655	0.241236	-0.101442	-0.116885	A1	0.0103422	0.0113218
isotig08471	2-oxoglutarate (2OG) and Fe(II)-dependent oxygenase superfamily protein	1.6	29.3	AT1G49390.1	0.188916	-0.258378	0.330239	0.0405967	-0.301374	A1	0.0103531	0.0113326
isotig02326	PHF5-like protein	7e-48	187	AT2G30000.1	0.0120393	-0.0788047	0.234134	-0.00160941	-0.165759	A1	0.0109488	0.0119692
isotig02413	ubiquinol-cytochrome C reductase UQCRX/QCR9-like family protein	2e-20	95.9	AT3G52730.1	-0.0463132	0.116845	0.240749	-0.403589	0.0923085	A1	0.017072	0.0185477
isotig02608	unknown protein; FUNCTIONS IN: molecular_function unknown; INVOLVED IN: biological_process unknown; LOCATED IN: chloroplast; EXPRESSED IN: 22 plant structures; EXPRESSED DURING: 13 growth stages; Has 35333 Blast hits to 34131 proteins in 2444 species: Archae - 798; Bacteria - 22429; Metazoa - 974; Fungi - 991; Plants - 531; Viruses - 0; Other Eukaryotes - 9610 (source: NCBI BLink).	1e-64	242	AT2G45990.4	0.0713072	-0.038906	0.143499	-0.200663	0.024763	A1	0.0184018	0.0199649
isotig09179	Plant protein of unknown function (DUF936)	7e-12	68.6	AT1G23790.1	-0.0114446	0.0852901	0.316729	-0.174743	-0.215832	A1	0.0185501	0.0201179
isotig06428	pyridoxine biosynthesis 2	6e-41	164	AT5G60540.1	0.200232	0.077663	0.00878655	-0.212928	-0.0737528	A1	0.0272106	0.0292751
isotig08271	unknown protein; BEST Arabidopsis thaliana protein match is: unknown protein (TAIR:AT2G22795.1); Has 433572 Blast hits to 177005 proteins in 4263 species: Archae - 2016; Bacteria - 67591; Metazoa - 157995; Fungi - 49745; Plants - 22011; Viruses - 2192; Other Eukaryotes - 132022 (source: NCBI BLink).	1e-05	45.8	AT4G37820.1	0.211173	0.105953	-0.0631438	-0.200675	-0.0533069	A1	0.035207	0.037713
isotig04070	lactoylglutathione lyase family protein / glyoxalase I family protein	5e-85	310	AT1G08110.4	-0.0831719	0.105054	0.374453	-0.243231	-0.153105	A1	0.0365012	0.0390805
isotig12232	Cytochrome P450 superfamily protein	1e-36	149	AT5G05690.2	0.479468	-0.154128	0.422576	-0.303774	-0.444141	A1	0.0369306	0.0395364
isotig10770	Vps51/Vps67 family (components of vesicular transport) protein	1e-07	47.8	AT1G10385.1	-0.0574956	0.106539	0.208589	-0.134863	-0.122769	A1	0.0481184	0.0513198
Cj.9616_1	Xyloglucan endotransglucosylase/hydrolase family protein	8e-41	162	AT5G57560	-0.681627	1.20131	0.398867	0.708789	-1.62734	A2	6.50591e-14	1.81538e-13
Cj.4684_1	unknown protein	0.011	37.4	AT3G52360	0.0134084	0.139725	0.460349	0.47015	-1.08363	A2	2.59877e-11	5.38799e-11
isotig10456	Calcium-binding EF-hand family protein	5e-35	145	AT2G43290.1	-0.246333	0.370124	0.129292	0.201065	-0.454148	A2	1.49032e-09	2.60171e-09
isotig10906	basic helix-loop-helix (bHLH) DNA-binding superfamily protein	1e-39	162	AT1G68810.1	-0.351064	0.202498	0.0681803	0.465883	-0.385497	A2	1.25176e-08	2.02215e-08
isotig01743	laccase 12	4e-45	179	AT5G05390.1	-0.515538	0.339939	0.132151	0.38152	-0.338072	A2	1.1493e-07	1.7158e-07
isotig04414	unknown protein; BEST Arabidopsis thaliana protein match is: unknown protein (TAIR:AT1G14630.1); Has 118 Blast hits to 118 proteins in 14 species: Archae - 0; Bacteria - 0; Metazoa - 0; Fungi - 0; Plants - 118; Viruses - 0; Other Eukaryotes - 0 (source: NCBI BLink).	2e-26	117	AT2G01990.1	-0.26982	0.369907	0.252637	0.302385	-0.655109	A2	3.63404e-07	5.23455e-07
isotig04013	PAR1 protein	8e-28	120	AT5G52390.1	-0.195226	0.410521	0.278168	0.232446	-0.725908	A2	4.78852e-07	6.81759e-07
isotig03485	Leucine-rich receptor-like protein kinase family protein	3e-43	172	AT5G65700.2	-0.206143	0.304512	0.00242432	0.341843	-0.442637	A2	1.39637e-06	1.928e-06
isotig05903	hydroxyproline-rich glycoprotein family protein	1.3	29.3	AT4G24500.3	-0.0766734	0.288742	-0.0853136	0.134393	-0.261148	A2	1.06727e-05	1.38997e-05
isotig01170	Chlorophyll A-B binding family protein	1.1	32.3	AT4G14690.1	-0.467015	0.352374	0.0446021	0.377335	-0.307297	A2	1.28725e-05	1.66646e-05
isotig13201	auxin response factor 2	1e-10	63.5	AT5G62000.3	-0.182612	0.222568	-0.0430165	0.154021	-0.150961	A2	0.000412158	0.000487111
Cj.1730_1	S-adenosyl-L-methionine-dependent methyltransferases superfamily protein	1e-29	126	AT5G19530	-0.428648	0.502125	0.280348	0.569998	-0.923823	A2	0.000900209	0.00104406
isotig05386	laccase 3	5e-71	264	AT2G30210.1	-0.560905	0.369187	0.0206435	0.616676	-0.445603	A2	0.00242522	0.00274794
Cj.14832_1	S-adenosyl-L-methionine-dependent methyltransferases superfamily protein	3e-48	187	AT5G19530	-0.155514	0.367144	0.256791	0.43544	-0.903862	A2	0.00296184	0.00333884
Cj.6376_1	Calcium-dependent ARF-type GTPase activating protein family	4e-29	125	AT3G07940	-0.0683812	0.181871	0.1132	0.115098	-0.341788	A2	0.0244759	0.0263944
Cj.11594_1	unknown protein	7e-13	71.6	AT3G01516	0.0320877	0.119721	-0.0604942	0.0959612	-0.187276	A2	0.0280343	0.0301436
Cj.1212_1	S-adenosyl-L-methionine-dependent methyltransferases superfamily protein	2e-20	96.3	AT1G31850	-0.651407	1.04802	0.528691	-0.265354	-0.659954	A3	0	0
isotig03586	Protein kinase superfamily protein	5e-87	316	AT1G56720.3	-0.869992	0.828609	0.519619	-0.0111578	-0.467079	A3	0	0
isotig14305	Ribosome recycling factor	2e-42	168	AT3G01800.1	-0.555631	0.530206	0.380676	-0.117383	-0.237868	A3	0	0
Cj.1309_1	D-3-phosphoglycerate dehydrogenase	3e-15	78.6	AT4G34200	-2.05645	1.51003	2.09742	-0.35219	-1.19881	A3	0	0
isotig14135	Lung seven transmembrane receptor family protein	1e-166	583	AT2G01070.1	-0.633305	0.655994	0.315735	-0.111417	-0.227006	A3	0	0
isotig04453	Stabilizer of iron transporter SufD / Polynucleotidyl transferase	5e-85	309	AT5G43810.2	-0.826789	0.565355	0.755062	-0.0126323	-0.480996	A3	0	0
isotig04639	P-loop containing nucleoside triphosphate hydrolases superfamily protein	3e-36	147	AT2G15730.1	-0.571327	0.715633	0.563253	-0.189709	-0.51785	A3	0	0
isotig09813	glucuronokinase G	3e-143	504	AT3G01640.1	-0.334198	0.141043	0.472525	-0.114496	-0.164874	A3	0	0
isotig04019	Zinc finger (C3HC4-type RING finger) family protein	4e-65	244	AT5G60710.1	-0.0878388	0.552857	0.150226	-0.282159	-0.333084	A3	0	0
Cj.21606_1	transmembrane nine 1	2e-96	348	AT1G10950	-0.397479	0.67165	0.233864	-0.223346	-0.28469	A3	0	0
Cj.528_1	Quinone reductase family protein	3e-90	329	AT4G27270	-0.651911	0.957634	0.671098	-0.426869	-0.549952	A3	0	0
isotig03541	Phototropic-responsive NPH3 family protein	1e-32	120	AT5G66560.1	-0.41284	0.529984	0.190828	-0.327272	0.0193	A3	0	0
isotig09452	Protein kinase family protein with ARM repeat domain	0.14	32.7	AT1G50240.2	-1.13362	0.921581	1.43293	-0.328325	-0.892572	A3	0	0
isotig04271	Quinone reductase family protein	1e-89	325	AT4G27270.1	-0.701611	0.896248	0.695655	-0.339358	-0.550935	A3	0	0
isotig13824	unknown protein; FUNCTIONS IN: molecular_function unknown; INVOLVED IN: biological_process unknown; LOCATED IN: endomembrane system; BEST Arabidopsis thaliana protein match is: unknown protein (TAIR:AT4G05018.1); Has 20 Blast hits to 20 proteins in 8 species: Archae - 0; Bacteria - 0; Metazoa - 0; Fungi - 0; Plants - 17; Viruses - 0; Other Eukaryotes - 3 (source: NCBI BLink).	0.005	39.3	AT4G21500.1	-0.57563	0.701631	0.378872	-0.247011	-0.257861	A3	0	0
isotig09866	phosphate transporter 3;1	1e-142	503	AT5G14040.1	-0.360965	0.386276	0.16978	-0.152881	-0.0422102	A3	0	0
isotig03914	Homeobox-leucine zipper family protein / lipid-binding START domain-containing protein	9e-66	246	AT2G34710.1	-1.54276	1.83902	1.39315	0.0294152	-1.71883	A3	0	0
isotig07066	fumarase 1	0	679	AT2G47510.2	-0.455043	0.631417	0.532819	-0.277142	-0.432051	A3	0	0
isotig03302	Nucleotide-diphospho-sugar transferases superfamily protein	7e-68	255	AT1G27600.2	-0.517736	0.370104	0.499699	-0.0337181	-0.318349	A3	0	0
isotig03301	Nucleotide-diphospho-sugar transferases superfamily protein	9e-68	255	AT1G27600.2	-0.52582	0.369064	0.482369	-0.00228475	-0.323328	A3	0	0
isotig03101	RAB GTPase homolog A4A	1e-95	346	AT5G65270.1	-0.512862	0.594258	0.381362	-0.188346	-0.274412	A3	0	0
Cj.12979_1	GHMP kinase family protein	2e-50	195	AT5G14470	-0.366526	0.176928	0.464056	-0.108255	-0.166203	A3	0	0
Cj.8726_1	ATPase, F0/V0 complex, subunit C protein	1e-55	213	AT1G19910	-0.593778	0.449695	0.734886	-0.20864	-0.382163	A3	0	0
isotig08774	Nucleotide-sugar transporter family protein	1e-131	466	AT3G11320.1	-0.566945	0.568006	0.491323	-0.178353	-0.31403	A3	0	0
isotig12751	HSP20-like chaperones superfamily protein	3e-38	156	AT1G54850.1	-0.187545	0.198225	0.32272	0.0256493	-0.35905	A3	0	0
isotig07073	P-loop containing nucleoside triphosphate hydrolases superfamily protein	5e-111	212	AT3G45850.2	-0.75021	0.729582	0.567449	-0.0255148	-0.521306	A3	0	0
isotig07074	Leucine-rich repeat protein kinase family protein	3.4	28.1	AT5G45840.2	-0.934132	0.690856	0.895077	0.050473	-0.702275	A3	0	0
isotig08148	Protein of unknown function (DUF1218)	3e-39	158	AT3G15480.1	-0.338643	0.583539	0.345949	-0.160318	-0.430527	A3	0	0
isotig07465	unknown protein; BEST Arabidopsis thaliana protein match is: unknown protein (TAIR:AT3G46300.1); Has 37 Blast hits to 37 proteins in 10 species: Archae - 0; Bacteria - 0; Metazoa - 0; Fungi - 0; Plants - 37; Viruses - 0; Other Eukaryotes - 0 (source: NCBI BLink).	2e-14	76.3	AT5G02640.1	-0.452166	0.68937	0.256161	-0.0668805	-0.426485	A3	0	0
isotig03335	RAB GTPase homolog A4D	9e-90	327	AT3G12160.1	-1.57086	1.25467	1.39794	-0.104507	-0.977244	A3	0	0
isotig03336	RAB GTPase homolog A4D	9e-89	323	AT3G12160.1	-0.505367	0.478446	0.340143	-0.110069	-0.203153	A3	0	0
isotig07091	methyl-CPG-binding domain protein 02	1e-53	201	AT5G35330.3	-0.367021	0.62152	0.809156	-0.145381	-0.918274	A3	0	0
isotig11315	chloroplast outer envelope protein 37	3e-70	262	AT2G43950.1	-0.306263	0.347781	0.563795	-0.118046	-0.487267	A3	0	0
isotig04085	Eukaryotic aspartyl protease family protein	4e-65	244	AT3G25700.1	-1.69518	1.34422	1.22764	-0.0795952	-0.797087	A3	0	0
Cj.13141_1	HAESA-like 1	2e-47	186	AT1G28440	-0.723768	0.473259	0.579882	-0.0712007	-0.258173	A3	0	0
Cj.24164_1	PHD finger family protein / bromo-adjacent homology (BAH) domain-containing protein	6e-07	50.8	AT4G22140	-0.33747	0.769505	0.409827	-0.434697	-0.407164	A3	0	0
isotig11643	cell elongation protein / DWARF1 / DIMINUTO (DIM)	1e-158	556	AT3G19820.3	-0.881494	0.885043	0.956333	0.00406674	-0.963949	A3	0	0
isotig12710	Pectin lyase-like superfamily protein	3e-67	251	AT3G62110.1	-0.396325	0.821932	0.0687468	-0.312426	-0.181927	A3	0	0
Cj.4825_1	DA1	5e-36	148	AT1G19270	-0.210055	0.365001	0.428133	-0.254089	-0.32899	A3	0	0
isotig06177	ARM repeat superfamily protein	2e-30	128	AT5G50900.1	-1.07001	0.592149	1.55495	-0.124483	-0.952603	A3	0	0
isotig13537	unknown protein; FUNCTIONS IN: molecular_function unknown; INVOLVED IN: biological_process unknown; LOCATED IN: plasma membrane; EXPRESSED IN: cultured cell; BEST Arabidopsis thaliana protein match is: unknown protein (TAIR:AT3G11800.1); Has 76 Blast hits to 75 proteins in 19 species: Archae - 0; Bacteria - 0; Metazoa - 0; Fungi - 0; Plants - 74; Viruses - 0; Other Eukaryotes - 2 (source: NCBI BL…	2e-75	279	AT3G44150.1	-0.468371	0.323655	0.338826	-0.0384031	-0.155706	A3	0	0
Cj.18754_1	golgin candidate 1	2e-16	82	AT2G19950	-0.359815	0.118425	0.645364	-0.0888417	-0.315132	A3	0	0
Cj.5472_1	aspartate aminotransferase 5	6e-60	228	AT4G31990	-0.350721	0.356722	0.268242	-0.136856	-0.137386	A3	0	0
isotig07101	Protein of unknown function (DUF288)	3e-49	145	AT3G57420.1	-0.465001	0.411097	0.757641	-0.257054	-0.446684	A3	0	0
isotig03191	RAC-like 3	1e-92	337	AT4G35020.3	-0.663038	0.799619	0.492996	-0.136353	-0.493224	A3	0	0
isotig08245	Glycosyl hydrolases family 32 protein	3e-50	194	AT3G13790.1	-0.369652	0.759466	0.291438	-0.277283	-0.403969	A3	0	0
isotig06797	LIM domain-containing protein	2e-162	569	AT4G36860.1	-0.238373	0.366327	0.474923	-0.27145	-0.331428	A3	0	0
Cj.641_1	beta-xylosidase 2	6e-24	107	AT1G02640	-0.781369	0.673871	0.591422	-0.110719	-0.373205	A3	0	0
isotig06596	C-8,7 sterol isomerase	1e-72	270	AT1G20050.1	-0.42563	0.378316	0.383858	-0.178153	-0.158391	A3	0	0
isotig12919	10-formyltetrahydrofolate synthetase	0	986	AT1G50480.1	-0.337498	0.283291	0.463063	-0.113093	-0.295763	A3	0	0
Cj.12479_1	Leucine-rich repeat protein kinase family protein	1e-65	246	AT1G31420	-0.844838	0.822359	0.434399	0.027075	-0.438995	A3	0	0
isotig03133	Plant protein of unknown function (DUF828) with plant pleckstrin homology-like region	3e-67	253	AT4G14740.2	-0.848954	0.725994	0.565058	0.115673	-0.557772	A3	0	0
isotig03132	Plant protein of unknown function (DUF828) with plant pleckstrin homology-like region	1e-47	187	AT4G14740.2	-0.989296	0.92606	0.691783	0.147456	-0.776003	A3	0	0
isotig05272	Protein of unknown function (DUF288)	1e-80	295	AT2G41770.1	-0.400742	0.446835	0.565901	-0.262127	-0.349867	A3	0	0
isotig05810	H(+)-ATPase 4	2e-128	455	AT3G47950.1	-0.0388612	0.504	0.307607	-0.427221	-0.345525	A3	0	0
isotig09591	unknown protein; BEST Arabidopsis thaliana protein match is: unknown protein (TAIR:AT1G80200.1); Has 30201 Blast hits to 17322 proteins in 780 species: Archae - 12; Bacteria - 1396; Metazoa - 17338; Fungi - 3422; Plants - 5037; Viruses - 0; Other Eukaryotes - 2996 (source: NCBI BLink).	1e-20	95.9	AT5G11280.1	-0.661505	0.7611	0.346543	-0.261267	-0.18487	A3	0	0
isotig12443	C4-dicarboxylate transporter/malic acid transport protein	1e-57	218	AT1G12480.1	-1.29277	1.84178	1.21871	-0.459316	-1.30841	A3	0	0
isotig03159	UDP-D-apiose/UDP-D-xylose synthase 2	0	672	AT1G08200.1	-0.389405	0.481473	0.227429	-0.139565	-0.179932	A3	0	0
isotig08015	Pectinacetylesterase family protein	2e-91	312	AT3G62060.1	-0.418137	0.464186	0.301638	-0.15277	-0.194918	A3	0	0
isotig13516	glutamate decarboxylase 4	5e-169	474	AT2G02010.1	-0.468192	0.63213	0.44846	-0.177892	-0.434505	A3	0	0
isotig13338	Single hybrid motif superfamily protein	1e-54	210	AT2G35120.1	-0.439907	0.22232	0.653506	-0.0418227	-0.394096	A3	0	0
Cj.3556_1	Bifunctional inhibitor/lipid-transfer protein/seed storage 2S albumin superfamily protein	3e-17	85.1	AT1G62500	-0.983671	3.0165	0.455185	-1.50712	-0.980895	A3	0	0
Cj.1923_1	GATA type zinc finger transcription factor family protein	3e-62	236	AT1G10200	-0.300669	0.403918	0.311011	-0.19228	-0.22198	A3	0	0
isotig08423	transmembrane kinase 1	6e-94	340	AT1G66150.1	-0.300124	0.834621	0.34929	-0.135569	-0.748218	A3	0	0
Cj.5451_1	unknown protein	0.055	33.9	AT5G03890	-1.22998	1.21196	1.02472	0.0944028	-1.10111	A3	0	0
Cj.2494_1	Protein of unknown function (DUF1218)	3e-39	158	AT3G15480	-0.324882	0.610888	0.332423	-0.126853	-0.491577	A3	0	0
isotig07306	LORELEI-LIKE-GPI-ANCHORED PROTEIN 1	2e-17	85.5	AT5G56170.1	-0.890201	0.771566	0.625936	-0.139742	-0.36756	A3	0	0
isotig05861	sterol-4alpha-methyl oxidase 1-1	1e-123	440	AT4G12110.1	-0.712504	0.528103	0.667774	-0.101705	-0.381669	A3	0	0
Cj.15765_1	transmembrane nine 1	1e-40	164	AT1G10950	-0.559006	0.866591	0.665948	-0.373918	-0.599614	A3	0	0
isotig05257	HAD superfamily, subfamily IIIB acid phosphatase	4e-49	111	AT4G25150.1	-0.302011	0.269803	0.656539	0.053448	-0.677779	A3	0	0
isotig10219	methylenetetrahydrofolate reductase 2	0	963	AT2G44160.1	-0.808822	0.509347	0.713137	-0.0877711	-0.32589	A3	0	0
isotig02272	cytochrome P450, family 98, subfamily A, polypeptide 3	5e-53	203	AT2G40890.1	-0.475304	0.372159	0.692333	0.0225532	-0.611742	A3	0	0
isotig12233	syntaxin of plants 132	2e-103	372	AT5G08080.1	-0.351995	0.481368	0.280871	-0.166921	-0.243323	A3	0	0
isotig07321	potassium channel beta subunit 1	3e-170	595	AT1G04690.1	-0.329602	0.294388	0.460296	0.0427401	-0.467822	A3	0	0
isotig07323	beta-D-xylosidase 4	0	916	AT5G64570.1	-0.636048	0.550806	0.455708	-0.107734	-0.262732	A3	0	0
isotig05055	pectinesterase 11	1e-30	117	AT2G21610.1	-0.934248	0.892388	0.769419	-0.174883	-0.552677	A3	0	0
isotig06336	Cyclin D6;1	0.46	30.8	AT4G03270.1	-0.572571	0.669605	0.672102	-0.20435	-0.564785	A3	0	0
isotig04204	Pectin lyase-like superfamily protein	1e-67	251	AT3G62110.1	-0.60792	1.18184	0.170841	-0.419833	-0.324925	A3	0	0
isotig13576	myosin heavy chain-related	6e-49	190	AT5G53310.1	-0.395291	0.262862	0.591781	-0.181307	-0.278044	A3	0	0
Cj.399_1	general regulatory factor 7	1e-123	437	AT3G02520	-0.3225	0.392382	0.321768	-0.178011	-0.213639	A3	0	0
isotig13976	Clathrin adaptor complexes medium subunit family protein	6e-90	327	AT4G24550.3	-0.319904	0.211276	0.521329	-0.111578	-0.301124	A3	0	0
Cj.9658_1	RAB GTPase homolog A1F	1e-27	119	AT5G60860	-0.569377	1.1085	0.804123	-0.206305	-1.13694	A3	0	0
isotig08479	Cyclophilin-like peptidyl-prolyl cis-trans isomerase family protein	9e-31	129	AT3G66654.2	-0.29599	0.302004	0.352149	-0.105211	-0.252953	A3	0	0
isotig10497	Alkaline phytoceramidase (aPHC)	5e-110	394	AT4G22330.1	-0.191676	0.368977	0.164353	-0.22818	-0.113473	A3	0	0
isotig06358	Ergosterol biosynthesis ERG4/ERG24 family	9e-73	269	AT3G52940.1	-0.450837	0.669994	0.212044	-0.293314	-0.137888	A3	0	0
Cj.4335_1	Subunits of heterodimeric actin filament capping protein Capz superfamily	2e-15	79.3	AT3G05520	-0.598033	0.438367	0.824368	-0.0669351	-0.597767	A3	0	0
isotig10463	Chloroplast-targeted copper chaperone protein	2.1	29.3	AT2G28660.1	-0.645936	1.2399	0.417672	0.00484915	-1.01649	A3	0	0
isotig01924	gamma carbonic anhydrase 3	2e-89	204	AT5G66510.2	-0.396204	0.278058	0.510561	-0.127195	-0.26522	A3	0	0
isotig10279	unknown protein; BEST Arabidopsis thaliana protein match is: unknown protein (TAIR:AT3G42870.1); Has 70 Blast hits to 70 proteins in 9 species: Archae - 0; Bacteria - 8; Metazoa - 5; Fungi - 0; Plants - 57; Viruses - 0; Other Eukaryotes - 0 (source: NCBI BLink).	0.65	31.2	AT3G30520.1	-1.2021	0.695588	1.93958	-0.180044	-1.25302	A3	0	0
isotig02237	metacaspase 4	1e-132	470	AT1G79340.1	-0.587848	0.526603	0.476047	-0.0910048	-0.323798	A3	0	0
isotig07608	unknown protein; FUNCTIONS IN: molecular_function unknown; INVOLVED IN: biological_process unknown; LOCATED IN: plasma membrane; EXPRESSED IN: 17 plant structures; EXPRESSED DURING: 7 growth stages; BEST Arabidopsis thaliana protein match is: unknown protein (TAIR:AT1G22230.1); Has 5452 Blast hits to 3541 proteins in 289 species: Archae - 4; Bacteria - 165; Metazoa - 1756; Fungi - 532; Plants - 2…	7e-34	142	AT1G78110.1	-0.249921	0.449509	0.412058	-0.159119	-0.452527	A3	0	0
Cj.11129_1	Phosphoglycerate mutase family protein	3e-56	215	AT1G58280	-0.278596	0.510199	0.422337	-0.312613	-0.341327	A3	0	0
Cj.24394_1	galacturonosyltransferase 10	5e-73	270	AT2G20810	-0.804919	0.68107	0.547883	-0.0671751	-0.356859	A3	0	0
isotig14453	Sugar isomerase (SIS) family protein	0	649	AT5G42740.1	-0.452809	0.236503	0.298946	-0.143477	0.0608367	A3	0	0
isotig04332	alpha-galactosidase 2	7e-82	283	AT5G08370.1	-1.07445	0.991354	1.31	-0.275425	-0.951475	A3	0	0
isotig04119	3-ketoacyl-acyl carrier protein synthase III	2e-99	358	AT1G62640.2	-0.266053	0.360158	0.663014	-0.334582	-0.422537	A3	0	0
isotig01375	S-adenosyl-L-methionine-dependent methyltransferases superfamily protein	0	855	AT1G31850.2	-0.378779	0.583711	0.202322	-0.154514	-0.252741	A3	0	0
isotig01374	S-adenosyl-L-methionine-dependent methyltransferases superfamily protein	0	868	AT1G31850.2	-0.428766	0.623718	0.242884	-0.155728	-0.282109	A3	0	0
isotig09738	UDP-xylosyltransferase 2	0	690	AT4G02500.1	-0.46546	0.413564	0.296121	-0.117258	-0.126968	A3	0	0
isotig11053	unknown protein; BEST Arabidopsis thaliana protein match is: unknown protein (TAIR:AT1G76840.1); Has 3683 Blast hits to 2942 proteins in 407 species: Archae - 9; Bacteria - 440; Metazoa - 1472; Fungi - 269; Plants - 192; Viruses - 8; Other Eukaryotes - 1293 (source: NCBI BLink).	2.7	28.9	AT1G76740.1	-0.849891	0.914633	0.789435	-0.00836569	-0.845812	A3	0	0
isotig04933	BSD domain-containing protein	8e-31	123	AT5G65910.1	-0.381541	0.286496	0.35061	-0.0476456	-0.207919	A3	0	0
isotig08269	Cupredoxin superfamily protein	2e-13	59.3	AT2G15780.1	0.0104352	2.85063	0.894428	-1.75487	-2.00063	A3	0	0
isotig10846	histone B2	1e-38	156	AT5G22880.1	-0.403333	0.616642	0.169172	-0.224279	-0.158201	A3	0	0
isotig09715	oligopeptide transporter 8	6e-47	124	AT5G53520.1	-0.658172	0.70244	0.9011	-0.135602	-0.809765	A3	0	0
isotig01758	Core-2/I-branching beta-1,6-N-acetylglucosaminyltransferase family protein	3e-78	156	AT5G15050.1	-0.258763	0.363352	0.338325	-0.183285	-0.259629	A3	0	0
Cj.1613_2	Calcium-dependent lipid-binding (CaLB domain) family protein	8e-33	137	AT5G23950	-0.887707	0.877286	0.698696	-0.150379	-0.537896	A3	0	0
Cj.10973_1	indeterminate(ID)-domain 7	1.1	29.6	AT1G55110	-0.713721	0.573548	0.725233	-0.152064	-0.432996	A3	0	0
isotig14420	PPPDE putative thiol peptidase family protein	1e-69	259	AT1G47740.2	-0.450356	0.363518	0.72294	-0.107057	-0.529045	A3	0	0
Cj.5118_1	alpha/beta-Hydrolases superfamily protein	2e-36	149	AT5G06570	-0.35099	0.443342	0.0396586	0.0105161	-0.142527	A3	0	0
isotig09574	Nucleotide-sugar transporter family protein	9e-51	167	AT1G76670.1	-0.713299	0.893116	0.396987	-0.277149	-0.299655	A3	0	0
isotig09700	Pollen Ole e 1 allergen and extensin family protein	4e-25	112	AT5G15780.1	-0.0820918	1.57227	1.21436	-0.792143	-1.91239	A3	0	0
isotig04572	Pectin lyase-like superfamily protein	2e-135	479	AT4G23820.1	-0.525605	0.717635	-0.294188	-0.0394939	0.141652	A3	0	0
isotig11993	TRICHOME BIREFRINGENCE-LIKE 16	7e-133	470	AT5G20680.3	-0.403029	0.430992	0.31689	-0.120856	-0.223997	A3	0	0
isotig09037	Peptidyl-tRNA hydrolase II (PTH2) family protein	3e-47	185	AT3G03010.2	-0.372485	0.347662	0.445879	-0.246777	-0.174279	A3	0	0
isotig09981	O-fucosyltransferase family protein	2e-79	293	AT3G21190.1	-0.415553	0.63533	0.376721	-0.241072	-0.355426	A3	0	0
isotig05790	acetyl Co-enzyme a carboxylase biotin carboxylase subunit	0	806	AT5G35360.1	-0.347958	0.389513	0.5384	-0.202624	-0.377332	A3	0	0
isotig14485	NC domain-containing protein-related	5e-84	308	AT5G06370.1	-0.346414	0.360574	0.51247	-0.204014	-0.322615	A3	0	0
isotig07796	methyltransferases	1e-58	222	AT5G01710.1	-0.329641	0.591442	0.430883	-0.227256	-0.465428	A3	0	0
isotig02189	multidrug resistance-associated protein 6	2.7	28.9	AT3G21250.2	-1.69618	1.42545	1.63366	-0.186325	-1.17661	A3	0	0
Cj.12522_1	Subunits of heterodimeric actin filament capping protein Capz superfamily	5e-71	264	AT3G05520	-0.378198	0.316564	0.452079	-0.079949	-0.310496	A3	0	0
isotig09066	lysine histidine transporter 2	2e-154	542	AT1G24400.1	-0.515394	0.975988	0.33885	-0.245909	-0.553535	A3	0	0
Cj.1968_1	Protein with RING/U-box and TRAF-like domains	9e-24	107	AT3G61790	-0.557651	0.329304	0.961743	-0.192137	-0.541259	A3	0	0
isotig11265	Protein of unknown function DUF92, transmembrane	8e-54	206	AT1G78620.2	-0.194993	0.151775	0.51946	-0.00972385	-0.466519	A3	0	0
isotig12760	ATPase, V0 complex, subunit E	5e-27	117	AT5G55290.2	-0.484239	0.358224	0.610036	-0.17682	-0.307201	A3	0	0
isotig02938	ADP-ribosylation factor 3	5e-79	291	AT2G24765.1	-0.528871	0.353487	0.464438	-0.0939968	-0.195057	A3	0	0
isotig11258	SEC14 cytosolic factor family protein / phosphoglyceride transfer family protein	7e-142	501	AT3G51670.1	-0.578668	0.567574	0.684739	-0.0852046	-0.58844	A3	0	0
Cj.5689_1	LIM domain-containing protein	1e-119	347	AT4G36860	-0.175485	0.286755	0.492686	-0.261664	-0.342292	A3	0	0
isotig04981	syntaxin of plants 71	3e-84	309	AT3G09740.1	-0.406713	0.342917	0.445536	-0.116723	-0.265017	A3	0	0
isotig12779	golgi nucleotide sugar transporter 3	3e-21	98.2	AT1G76340.1	-0.550466	0.896114	0.30507	-0.360503	-0.290215	A3	0	0
isotig06614	Disease resistance protein (TIR-NBS-LRR class) family	0.025	35	AT5G44870.1	-0.638638	0.497874	0.697945	0.0219959	-0.579177	A3	0	0
isotig11773	alpha/beta-Hydrolases superfamily protein	2e-96	206	AT4G18550.1	-0.80635	0.731	0.664022	-0.0252053	-0.563466	A3	0	0
isotig06607	malate dehydrogenase	1e-152	536	AT3G47520.1	-0.470296	0.542945	0.340025	-0.222324	-0.19035	A3	0	0
isotig04997	H(+)-ATPase 11	1e-148	522	AT5G62670.1	-0.0838382	0.459621	0.71945	-0.606822	-0.488411	A3	0	0
isotig09793	Uncharacterised protein family (UPF0497)	2e-43	172	AT2G35760.1	-0.492638	0.424093	0.702621	-0.270573	-0.363502	A3	0	0
isotig04790	binding to TOMV RNA 1L (long form)	4e-59	226	AT5G04430.2	-0.0753915	0.446805	0.167835	-0.230776	-0.308473	A3	0	0
isotig11720	D-3-phosphoglycerate dehydrogenase	0	767	AT4G34200.1	-1.25353	0.886396	0.921358	-0.0417181	-0.512504	A3	0	0
Cj.2662_1	SWAP (Suppressor-of-White-APricot)/surp RNA-binding domain-containing protein	0.85	32	AT3G27600	-0.56165	1.44447	0.730178	-0.52598	-1.08701	A3	0	0
isotig11718	Glycosyl hydrolases family 32 protein	2e-51	199	AT3G13790.2	-0.398171	0.723465	0.391282	-0.253929	-0.462647	A3	0	0
isotig03633	ABI-1-like 1	1e-11	66.6	AT2G46225.1	-0.555385	0.498791	0.90382	-0.431634	-0.415592	A3	0	0
isotig14004	Sas10/Utp3/C1D family	0.18	33.1	AT5G25080.1	-0.209626	0.398933	0.804019	-0.409601	-0.583725	A3	0	0
isotig08849	S-adenosyl-L-methionine-dependent methyltransferases superfamily protein	1e-37	152	AT4G24805.1	-0.357961	0.754551	0.478678	-0.301505	-0.573762	A3	0	0
isotig11016	Nodulin MtN3 family protein	8.6	26.9	AT5G53190.1	-0.266439	0.665758	0.682903	-0.505294	-0.576928	A3	0	0
isotig02901	B-cell receptor-associated protein 31-like	3e-33	138	AT5G48660.1	-0.582765	0.63818	0.484432	-0.210933	-0.328913	A3	0	0
isotig03642	enolase 1	1e-58	221	AT1G74030.1	-0.471196	0.333179	0.570494	-0.151786	-0.280691	A3	0	0
isotig11916	Cytochrome b561/ferric reductase transmembrane with DOMON related domain	2e-23	106	AT5G48750.1	-0.769784	1.025	0.375228	-0.251132	-0.379314	A3	0	0
isotig07972	metacaspase 4	1e-29	78.2	AT1G79340.1	-0.613532	0.804726	0.725109	-0.314152	-0.602151	A3	0	0
isotig11740	golgin candidate 1	1e-59	225	AT2G19950.2	-0.248665	0.244308	0.466502	-0.186257	-0.275889	A3	0	0
isotig09768	biotin/lipoyl attachment domain-containing protein	6e-38	155	AT3G56130.1	-0.433657	0.33194	0.587656	-0.211204	-0.274735	A3	0	0
isotig07589	Protein kinase superfamily protein	1e-90	329	AT4G02010.1	-0.0974477	0.654907	0.181998	-0.353046	-0.386411	A3	0	0
Cj.8869_1	LORELEI-LIKE-GPI-ANCHORED PROTEIN 1	4e-31	132	AT5G56170	-1.01213	0.91118	0.738476	-0.171234	-0.466294	A3	0	0
isotig01327	protein kinase family protein	3e-143	421	AT5G54380.1	-0.100006	0.842402	0.269729	-0.401002	-0.611123	A3	0	0
isotig01325	protein kinase family protein	8e-145	510	AT5G54380.1	-0.0537952	0.871165	0.228743	-0.420565	-0.625547	A3	0	0
isotig12594	ARM repeat superfamily protein	2e-143	506	AT1G76390.2	-0.440597	0.451226	0.444832	-0.0504128	-0.405048	A3	0	0
isotig08131	Galactosyltransferase family protein	6e-153	538	AT1G32930.1	-0.710182	0.563474	0.608549	-0.143976	-0.317865	A3	0	0
Cj.567_1	syntaxin of plants 73	6e-22	100	AT3G61450	-0.35252	0.323083	0.390402	-0.115774	-0.245191	A3	0	0
isotig02615	MATE efflux family protein	1e-169	593	AT1G47530.1	-0.657779	0.882466	0.450516	-0.285974	-0.389229	A3	0	0
isotig12833	Tetraspanin family protein	8e-57	217	AT4G28770.2	-0.489514	0.629144	0.215918	-0.105881	-0.249666	A3	0	0
isotig14037	ralf-like 22	3e-25	112	AT3G05490.1	-0.67985	0.738991	1.01119	-0.0361075	-1.03423	A3	0	0
isotig02614	MATE efflux family protein	1e-169	593	AT1G47530.1	-0.638558	0.87839	0.409811	-0.268908	-0.380734	A3	0	0
isotig12165	Subunits of heterodimeric actin filament capping protein Capz superfamily	2e-102	369	AT3G05520.2	-0.503095	0.456261	0.685906	-0.0995313	-0.539541	A3	0	0
isotig12168	Nucleotide-sugar transporter family protein	2e-138	488	AT1G34020.1	-0.482278	0.37136	0.378449	-0.0675634	-0.199968	A3	0	0
isotig14026	Cobalamin-independent synthase family protein	0	1253	AT5G17920.2	-0.542051	0.377075	0.480631	-0.114869	-0.200786	A3	0	0
isotig06892	unknown protein; FUNCTIONS IN: molecular_function unknown; INVOLVED IN: biological_process unknown; LOCATED IN: mitochondrion, plasma membrane; EXPRESSED IN: 23 plant structures; EXPRESSED DURING: 13 growth stages; Has 30201 Blast hits to 17322 proteins in 780 species: Archae - 12; Bacteria - 1396; Metazoa - 17338; Fungi - 3422; Plants - 5037; Viruses - 0; Other Eukaryotes - 2996 (source: NCBI BL…	6e-05	45.1	AT5G53880.1	-0.03553	0.824046	0.506177	-0.307812	-0.986881	A3	0	0
isotig07928	unknown protein; BEST Arabidopsis thaliana protein match is: unknown protein (TAIR:AT1G12380.1); Has 351 Blast hits to 343 proteins in 42 species: Archae - 2; Bacteria - 0; Metazoa - 27; Fungi - 5; Plants - 299; Viruses - 0; Other Eukaryotes - 18 (source: NCBI BLink).	5e-113	257	AT1G62870.1	-0.212435	0.407006	0.12327	-0.0140931	-0.303747	A3	0	0
isotig08102	RHOMBOID-like 2	6e-20	94.4	AT1G63120.1	-0.450278	0.276117	0.40539	-0.0535037	-0.177726	A3	0	0
isotig06692	Protein of unknown function, DUF593	0.92	30.4	AT1G70750.1	-0.699618	0.967198	0.560729	-0.179416	-0.648893	A3	0	0
Cj.1619_1	chloroplast outer envelope protein 37	2e-44	176	AT2G43950	-0.327271	0.528942	0.958062	-0.360291	-0.799442	A3	0	0
isotig13180	fatty acid hydroxylase 2	2e-81	300	AT4G20870.1	-0.597082	0.90602	0.521714	-0.25262	-0.578033	A3	0	0
Cj.17187_1	Heavy metal transport/detoxification superfamily protein	1.2	29.6	AT2G36950	-0.584642	0.88132	0.528821	-0.215262	-0.610236	A3	0	0
isotig12848					-1.55199	2.02297	1.10751	-0.228661	-1.34983	A3	0	0
isotig14092	tobamovirus multiplication 1	2e-104	376	AT4G21790.1	-0.0991784	0.533935	0.136125	-0.213045	-0.357838	A3	0	0
Cj.3260_1	TRICHOME BIREFRINGENCE-LIKE 16	3e-17	85.1	AT5G20680	-0.493263	0.593642	0.539585	-0.256854	-0.38311	A3	0	0
isotig06261	Pectin lyase-like superfamily protein	2e-17	85.1	AT5G18990.1	-1.00396	1.08037	0.689306	-0.283073	-0.482651	A3	0	0
isotig06676	Integrase-type DNA-binding superfamily protein	4e-21	79	AT2G41710.3	-0.619568	1.27294	0.482424	-0.0496544	-1.08614	A3	0	0
isotig11498	basic helix-loop-helix (bHLH) DNA-binding superfamily protein	0.37	31.2	AT1G01260.3	-0.43478	1.04454	0.24631	-0.139928	-0.716138	A3	0	0
isotig06254	RAB GTPase homolog 8A	2e-43	171	AT3G46060.3	-0.89723	0.785967	0.745111	-0.126831	-0.507018	A3	0	0
isotig12874	Homeobox-leucine zipper family protein / lipid-binding START domain-containing protein	0	1156	AT1G52150.1	-0.663643	0.663592	0.644057	0.0354582	-0.679464	A3	0	0
isotig11692	alpha/beta-Hydrolases superfamily protein	7e-66	153	AT5G09430.1	-0.648911	0.792989	0.608468	-0.176041	-0.576504	A3	0	0
isotig11699	TRICHOME BIREFRINGENCE-LIKE 45	0.32	31.2	AT2G30010.1	-1.46993	1.03404	1.16961	-0.119769	-0.613949	A3	0	0
isotig05943	Glycosyl hydrolase superfamily protein	1e-67	209	AT4G28320.1	-0.561063	0.434998	0.500255	-0.0835952	-0.290595	A3	0	0
isotig12525	Cupredoxin superfamily protein	0	866	AT4G12420.2	-0.871892	1.0545	0.533954	-0.0191844	-0.697375	A3	0	0
isotig12521	Zinc-binding dehydrogenase family protein	2e-40	162	AT5G16990.1	-0.587604	1.15164	0.221094	-0.57101	-0.214122	A3	0	0
isotig05752	lysm domain GPI-anchored protein 1 precursor	5e-68	254	AT1G21880.2	-0.424026	0.53713	0.0470125	-0.1561	-0.00401683	A3	0	0
isotig05373	basic helix-loop-helix (bHLH) DNA-binding superfamily protein	1e-40	148	AT1G68810.1	-0.642598	0.785057	1.17185	-0.126356	-1.18796	A3	0	0
isotig01817	HCO3- transporter family	0	615	AT2G47160.2	-1.09474	0.678406	1.45859	-0.000975049	-1.04128	A3	0	0
isotig05172	general regulatory factor 7	6e-123	437	AT3G02520.1	-0.318952	0.412415	0.301471	-0.154612	-0.240322	A3	0	0
isotig06420	alpha-adaptin	3e-87	317	AT5G22770.2	-0.102348	0.383938	0.38002	-0.234665	-0.426946	A3	0	0
isotig12384	unknown protein; BEST Arabidopsis thaliana protein match is: unknown protein (TAIR:AT5G42960.1); Has 62 Blast hits to 62 proteins in 18 species: Archae - 0; Bacteria - 0; Metazoa - 0; Fungi - 0; Plants - 62; Viruses - 0; Other Eukaryotes - 0 (source: NCBI BLink).	7e-62	234	AT1G45170.1	-0.429015	0.346019	0.590707	-0.184796	-0.322916	A3	0	0
isotig05174	Leucine-rich repeat protein kinase family protein	1	30	AT2G01820.1	-0.351462	0.718254	0.471252	-0.0712745	-0.76677	A3	0	0
isotig02350	basic helix-loop-helix (bHLH) DNA-binding superfamily protein	2e-51	199	AT1G68920.3	-0.861702	0.777855	0.838995	0.00400284	-0.75915	A3	0	0
isotig01805	Protein of unknown function, DUF538	1e-24	70.5	AT5G19860.1	-1.38378	3.13532	1.12264	-1.02834	-1.84584	A3	0	0
isotig05358	Zinc finger (C3HC4-type RING finger) family protein	5e-28	120	AT5G60710.1	-0.0881349	0.596591	0.293805	-0.340848	-0.461412	A3	0	0
isotig05168	aspartate aminotransferase 1	0	696	AT2G30970.2	-0.339867	0.558029	0.291282	-0.181169	-0.328274	A3	0	0
isotig02691	RNA-binding (RRM/RBD/RNP motifs) family protein	1e-48	191	AT1G76460.1	-0.236228	0.469977	0.0231493	-0.0995349	-0.157364	A3	0	0
isotig05167	unknown protein; FUNCTIONS IN: molecular_function unknown; INVOLVED IN: biological_process unknown; EXPRESSED IN: 23 plant structures; EXPRESSED DURING: 15 growth stages.	0.0001	42.7	AT1G54920.3	-0.32005	0.146821	0.479545	-0.0355821	-0.270733	A3	0	0
isotig12366	lipase 1	5e-09	57.4	AT2G15230.1	-0.182858	0.905343	0.441073	-0.28967	-0.873888	A3	0	0
isotig04365	glycine decarboxylase P-protein 2	2e-68	238	AT2G26080.1	-0.708289	0.6474	0.743728	-0.0676882	-0.61515	A3	0	0
isotig04364	Phototropic-responsive NPH3 family protein	1e-82	215	AT5G66560.1	-0.964792	1.03763	0.7529	0.00384998	-0.829586	A3	0	0
isotig13881	RAB GTPase homolog A1F	5e-93	338	AT5G60860.1	-0.662895	1.06654	0.931134	-0.162433	-1.17235	A3	0	0
Cj.17919_1	MATE efflux family protein	3e-27	117	AT3G26590	-0.665242	0.856877	0.497445	-0.271375	-0.417704	A3	0	0
Cj.4195_1	metallothionein 3	9e-05	43.5	AT3G15353	-0.338319	1.41472	1.57943	-1.12262	-1.53321	A3	0	0
isotig02386	unknown protein; FUNCTIONS IN: molecular_function unknown; INVOLVED IN: biological_process unknown; LOCATED IN: endomembrane system; EXPRESSED IN: 17 plant structures; EXPRESSED DURING: 10 growth stages; Has 35333 Blast hits to 34131 proteins in 2444 species: Archae - 798; Bacteria - 22429; Metazoa - 974; Fungi - 991; Plants - 531; Viruses - 0; Other Eukaryotes - 9610 (source: NCBI BLink).	2e-93	339	AT5G64510.1	-0.252623	0.559437	0.52454	-0.405616	-0.425738	A3	0	0
isotig07728	transmembrane nine 1	2e-61	231	AT1G10950.1	-0.425509	0.840265	0.258401	-0.285484	-0.387673	A3	0	0
isotig13868	Protein with RING/U-box and TRAF-like domains	4e-135	478	AT3G61790.1	-0.400235	0.225244	0.53158	-0.112559	-0.24403	A3	0	0
isotig09253	Galactose oxidase/kelch repeat superfamily protein	8e-79	291	AT3G61590.2	-0.131376	0.223738	0.275708	0.0708848	-0.438955	A3	0	0
isotig14266	Protein of unknown function, DUF538	5e-38	155	AT3G07470.1	-0.281188	1.06749	0.3298	-0.48251	-0.633595	A3	0	0
isotig07704	Basic-leucine zipper (bZIP) transcription factor family protein	2e-53	206	AT3G58120.1	-0.921483	1.7452	1.38674	-0.608339	-1.60212	A3	0	0
isotig13266	GRAS family transcription factor	2e-90	328	AT5G48150.2	-0.0346091	0.432738	0.474186	-0.378191	-0.494124	A3	0	0
Cj.309_1	RAB GTPase homolog 8A	5e-87	318	AT3G46060	-0.876398	0.708147	0.715872	-0.0720612	-0.47556	A3	0	0
isotig09230	oligopeptide transporter 4	5e-125	443	AT5G64410.1	-0.598661	0.540989	0.946317	-0.127868	-0.760778	A3	0	0
isotig03784	dsRNA-binding protein 2	1e-16	53.1	AT2G28380.1	-0.364622	0.779016	-0.0402481	-0.174246	-0.1999	A3	1.11022e-16	4.53981e-16
isotig12752	heavy metal atpase 5	3e-124	441	AT1G63440.1	-1.00399	0.907784	0.909142	-0.163858	-0.649076	A3	1.11022e-16	4.53981e-16
isotig07458	exocyst complex component sec15A	1e-100	362	AT3G56640.1	-0.619474	0.443585	0.515127	0.00735949	-0.346598	A3	1.11022e-16	4.53981e-16
isotig12934	Cytokine-induced anti-apoptosis inhibitor 1, Fe-S biogenesis	4e-52	202	AT5G18400.3	-0.298797	0.48359	0.483655	-0.22931	-0.439138	A3	1.11022e-16	4.53981e-16
isotig09160	ATP citrate lyase (ACL) family protein	2e-179	625	AT2G20420.1	-0.419212	0.445921	0.337983	-0.226577	-0.138115	A3	1.11022e-16	4.53981e-16
isotig08468	arabinogalactan protein 31	1.3	25.4	AT1G28290.1	-1.31378	1.83529	0.614339	-0.191968	-0.943874	A3	1.11022e-16	4.53981e-16
isotig03655	heavy metal atpase 5	4e-77	161	AT1G63440.1	-0.910672	0.837219	0.952243	-0.202937	-0.675854	A3	1.11022e-16	4.53981e-16
isotig04144	protein kinase family protein	2e-135	478	AT5G54380.1	-0.463012	0.508227	0.446246	-0.0925113	-0.39895	A3	1.11022e-16	4.53981e-16
isotig04175	Subtilase family protein	2e-56	215	AT4G20430.1	-1.00271	1.03912	0.0944606	0.0282442	-0.159115	A3	1.11022e-16	4.53981e-16
isotig06622	G-protein-coupled receptor 1	1e-58	182	AT1G48270.1	-0.38538	0.507285	0.318133	-0.194393	-0.245644	A3	1.11022e-16	4.53981e-16
isotig03242	SAUR-like auxin-responsive protein family	2.1	29.6	AT5G53590.1	-0.616521	0.87264	1.13081	-0.179366	-1.20756	A3	1.11022e-16	4.53981e-16
isotig04762	Nucleotide-sugar transporter family protein	8e-135	477	AT3G11320.1	-0.301533	0.434548	0.353108	-0.249148	-0.236975	A3	1.11022e-16	4.53981e-16
isotig06662	cAMP-regulated phosphoprotein 19-related protein	1e-26	117	AT1G69510.2	-0.310518	0.246126	0.441846	-0.256744	-0.12071	A3	1.11022e-16	4.53981e-16
isotig12345	unknown protein; FUNCTIONS IN: molecular_function unknown; INVOLVED IN: N-terminal protein myristoylation; LOCATED IN: plasma membrane; EXPRESSED IN: 22 plant structures; EXPRESSED DURING: 13 growth stages; BEST Arabidopsis thaliana protein match is: unknown protein (TAIR:AT5G40860.1); Has 133 Blast hits to 98 proteins in 25 species: Archae - 0; Bacteria - 6; Metazoa - 32; Fungi - 7; Plants - 70;…	0.003	38.5	AT3G27210.1	-0.300127	0.251894	0.831006	-0.31061	-0.472162	A3	1.11022e-16	4.53981e-16
isotig12103	Nucleotide-sugar transporter family protein	0.55	31.6	AT5G42420.2	-0.609707	0.694882	0.441585	-0.224524	-0.302236	A3	1.11022e-16	4.53981e-16
isotig08582	exostosin family protein	3.1	29.6	AT3G57630.2	-0.931544	1.07151	0.899543	-0.179508	-0.859999	A3	1.11022e-16	4.53981e-16
isotig08580	Major facilitator superfamily protein	1e-136	377	AT5G18840.1	0.00636142	0.629145	0.228347	-0.329898	-0.533956	A3	1.11022e-16	4.53981e-16
isotig13279	golgi nucleotide sugar transporter 4	2e-120	331	AT5G19980.1	-0.310012	0.530453	0.122845	-0.247782	-0.0955034	A3	1.11022e-16	4.53981e-16
Cj.2628_1	beta-ketoacyl reductase 1	8e-62	233	AT1G67730	-0.230369	0.362406	0.286577	-0.244861	-0.173753	A3	2.22045e-16	8.75904e-16
isotig00894	unknown protein; BEST Arabidopsis thaliana protein match is: unknown protein (TAIR:AT2G17300.1); Has 30201 Blast hits to 17322 proteins in 780 species: Archae - 12; Bacteria - 1396; Metazoa - 17338; Fungi - 3422; Plants - 5037; Viruses - 0; Other Eukaryotes - 2996 (source: NCBI BLink).	2e-09	60.5	AT4G35320.1	-0.588581	0.428357	0.578263	-0.138418	-0.279621	A3	2.22045e-16	8.75904e-16
Cj.6555_1	Chaperone protein htpG family protein	8e-58	220	AT4G24190	-0.3302	0.738197	0.299011	-0.314481	-0.392527	A3	2.22045e-16	8.75904e-16
isotig12442	glycine decarboxylase P-protein 1	6e-84	307	AT4G33010.2	-0.816918	0.658648	0.847263	-0.0593519	-0.629641	A3	2.22045e-16	8.75904e-16
isotig07311	xyloglucan endotransglycosylase 6	6e-103	370	AT4G25810.1	-0.957243	1.73444	0.627558	0.177874	-1.58263	A3	2.22045e-16	8.75904e-16
Cj.668_1	CONTAINS InterPro DOMAIN/s: CHCH (InterPro:IPR010625)	1e-23	107	AT5G64400	-0.265528	0.36195	0.472997	-0.200086	-0.369333	A3	2.22045e-16	8.75904e-16
isotig11293	Dihydroxyacetone kinase	0	772	AT1G48430.1	-0.160761	0.505685	0.246919	-0.275323	-0.316521	A3	2.22045e-16	8.75904e-16
isotig11756	S-adenosyl-L-methionine-dependent methyltransferases superfamily protein	0	829	AT5G64030.1	-0.354052	0.455939	0.158811	-0.124295	-0.136403	A3	2.22045e-16	8.75904e-16
isotig11026	3-dehydroquinate synthase, putative	1e-152	536	AT5G66120.2	-0.206098	0.170662	0.450677	-0.188759	-0.226482	A3	2.22045e-16	8.75904e-16
isotig11440	NHL domain-containing protein	1e-82	272	AT1G70280.2	-0.243078	0.444607	0.0148986	0.0174296	-0.233858	A3	2.22045e-16	8.75904e-16
isotig14038	SH3 domain-containing protein	2e-100	362	AT4G34660.1	-0.238626	0.394612	0.282241	-0.179461	-0.258766	A3	2.22045e-16	8.75904e-16
isotig10016	Leucine-rich repeat protein kinase family protein	3e-156	549	AT3G56370.1	-0.571155	0.650097	0.199484	0.02333	-0.301755	A3	3.33067e-16	1.28275e-15
isotig12717	B-cell receptor-associated protein 31-like	3e-33	95.5	AT1G11905.1	-0.379274	0.269103	0.459038	-0.136078	-0.212788	A3	3.33067e-16	1.28275e-15
Cj.9014_1	fatty acid desaturase 8	1e-106	380	AT5G05580	-0.210023	0.469667	0.277481	-0.311127	-0.225998	A3	3.33067e-16	1.28275e-15
isotig12247	Vps51/Vps67 family (components of vesicular transport) protein	2e-36	148	AT5G16300.4	-0.352277	0.382612	0.24701	-0.0714094	-0.205935	A3	3.33067e-16	1.28275e-15
isotig11969	Galactose oxidase/kelch repeat superfamily protein	2e-16	82.4	AT1G51540.1	-0.633766	0.540251	0.461794	-0.128704	-0.239574	A3	3.33067e-16	1.28275e-15
isotig12768	Plant protein of unknown function (DUF868)	4e-22	91.3	AT3G04860.1	-0.121878	0.364796	0.105853	0.0887831	-0.437554	A3	3.33067e-16	1.28275e-15
Cj.25663_1	tonoplast dicarboxylate transporter	4e-30	126	AT5G47560	-1.43608	1.67082	1.09535	0.00824006	-1.33833	A3	3.33067e-16	1.28275e-15
isotig06049	D-isomer specific 2-hydroxyacid dehydrogenase family protein	1e-19	69.3	AT1G79870.1	-0.064817	0.532456	0.0931806	-0.352114	-0.208705	A3	4.44089e-16	1.67762e-15
isotig03521	DHHC-type zinc finger family protein	1e-72	268	AT5G50020.2	-0.479718	0.755605	0.509079	-0.138411	-0.646555	A3	4.44089e-16	1.67762e-15
isotig07293	sequence-specific DNA binding transcription factors	0.001	39.7	AT3G54390.1	-0.228822	0.268342	0.459464	-0.127438	-0.371546	A3	4.44089e-16	1.67762e-15
isotig12993	FUNCTIONS IN: molecular_function unknown; INVOLVED IN: biological_process unknown; LOCATED IN: chloroplast; EXPRESSED IN: 22 plant structures; EXPRESSED DURING: 13 growth stages; BEST Arabidopsis thaliana protein match is: cobalt ion binding (TAIR:AT1G71310.1); Has 1807 Blast hits to 1807 proteins in 277 species: Archae - 0; Bacteria - 0; Metazoa - 736; Fungi - 347; Plants - 385; Viruses - 0; Oth…	9e-53	203	AT5G47870.1	-0.186111	0.222194	0.415726	-0.145218	-0.306591	A3	4.44089e-16	1.67762e-15
isotig09592	fimbrin-like protein 2	8e-41	164	AT5G35700.1	-0.110921	0.466526	0.432416	-0.246483	-0.541538	A3	4.44089e-16	1.67762e-15
isotig12060	Protein of unknown function, DUF547	8e-58	221	AT5G47380.1	-0.113966	0.410276	0.12714	-0.167622	-0.255828	A3	4.44089e-16	1.67762e-15
isotig13367	Protein of unknown function (DUF688)	7e-35	146	AT2G30990.2	-0.428171	0.730688	0.218082	-0.253959	-0.266641	A3	4.44089e-16	1.67762e-15
Cj.15248_1	Dihydroxyacetone kinase	1e-20	97.4	AT3G17770	-0.455939	0.587816	0.649109	-0.320061	-0.460926	A3	4.44089e-16	1.67762e-15
isotig01328	Pectin lyase-like superfamily protein	7e-82	299	AT4G20050.2	-0.592437	0.567722	0.336408	-0.00902754	-0.302665	A3	4.44089e-16	1.67762e-15
isotig04801	SKU5 similar 5	1e-77	285	AT1G76160.1	-0.914658	1.0192	0.720562	-0.0332176	-0.791884	A3	5.55111e-16	2.06251e-15
isotig06504	alanine aminotransferase 2	2e-133	471	AT1G72330.3	-0.00365887	0.44249	0.142515	-0.38849	-0.192856	A3	5.55111e-16	2.06251e-15
Cj.8236_1	histone B2	4e-31	127	AT5G22880	-0.279756	0.489041	0.066241	-0.201834	-0.0736915	A3	5.55111e-16	2.06251e-15
isotig09520	unknown protein; BEST Arabidopsis thaliana protein match is: unknown protein (TAIR:AT1G74160.1); Has 135 Blast hits to 119 proteins in 22 species: Archae - 0; Bacteria - 2; Metazoa - 3; Fungi - 3; Plants - 119; Viruses - 0; Other Eukaryotes - 8 (source: NCBI BLink).	5e-07	50.8	AT3G63430.1	-1.22847	1.53644	0.768083	-0.196281	-0.879771	A3	5.55111e-16	2.06251e-15
isotig01533	HSP20-like chaperones superfamily protein	0.02	37	AT1G76770.1	-0.389909	0.531325	0.45099	0.0356454	-0.628051	A3	5.55111e-16	2.06251e-15
Cj.4420_1					-0.292559	0.40357	0.372984	0.0444193	-0.528415	A3	6.66134e-16	2.44706e-15
isotig06582	unknown protein; Has 380 Blast hits to 268 proteins in 109 species: Archae - 0; Bacteria - 0; Metazoa - 245; Fungi - 73; Plants - 49; Viruses - 0; Other Eukaryotes - 13 (source: NCBI BLink).	0.066	32	AT1G06590.1	-4.17184	3.14281	3.9119	-0.50043	-2.38244	A3	6.66134e-16	2.44706e-15
isotig07974	unknown protein; FUNCTIONS IN: molecular_function unknown; INVOLVED IN: N-terminal protein myristoylation; LOCATED IN: cellular_component unknown; EXPRESSED IN: shoot, hypocotyl, root, egg cell; BEST Arabidopsis thaliana protein match is: unknown protein (TAIR:AT1G64700.1); Has 77 Blast hits to 77 proteins in 8 species: Archae - 0; Bacteria - 0; Metazoa - 0; Fungi - 0; Plants - 77; Viruses - 0; O…	2e-19	92.8	AT3G61920.1	-0.537102	0.528776	1.04922	0.0110266	-1.05192	A3	6.66134e-16	2.44706e-15
isotig07717	Leucine-rich repeat protein kinase family protein	1e-86	315	AT5G61480.1	-0.601815	0.684534	0.525605	-0.0587583	-0.549566	A3	6.66134e-16	2.44706e-15
isotig10938	Late embryogenesis abundant (LEA) hydroxyproline-rich glycoprotein family	6e-30	126	AT1G65690.1	-0.278999	0.357628	0.562095	0.374321	-1.01504	A3	7.77156e-16	2.8286e-15
Cj.975_1	tonoplast dicarboxylate transporter	4e-50	194	AT5G47560	-1.33491	1.54578	1.17122	-0.16461	-1.21748	A3	7.77156e-16	2.8286e-15
isotig13129	Exostosin family protein	2e-25	111	AT1G34270.1	-0.383452	0.473365	0.286796	-0.114272	-0.262438	A3	7.77156e-16	2.8286e-15
isotig12620	sequence-specific DNA binding transcription factors;zinc ion binding;sequence-specific DNA binding transcription factors	0.18	32.3	AT5G05660.1	-0.341115	0.868921	0.530034	-0.563357	-0.494483	A3	7.77156e-16	2.8286e-15
isotig10191	unknown protein; FUNCTIONS IN: molecular_function unknown; INVOLVED IN: biological_process unknown; LOCATED IN: cellular_component unknown; EXPRESSED IN: 10 plant structures; EXPRESSED DURING: 4 anthesis, F mature embryo stage, petal differentiation and expansion stage, E expanded cotyledon stage, D bilateral stage; BEST Arabidopsis thaliana protein match is: unknown protein (TAIR:AT4G28170.1); H…	3e-13	71.6	AT1G11120.2	-0.563524	0.732715	0.820458	-0.293693	-0.695956	A3	7.77156e-16	2.8286e-15
isotig07676	F-box family protein	2e-47	186	AT2G02240.1	-0.245008	0.189294	0.357056	-0.0728596	-0.228482	A3	8.88178e-16	3.20631e-15
Cj.440_1	TRICHOME BIREFRINGENCE-LIKE 16	2e-11	65.1	AT5G20680	-0.515991	0.689532	0.327389	-0.243003	-0.257927	A3	8.88178e-16	3.20631e-15
isotig02677	Protein kinase superfamily protein	0.046	34.3	AT1G01540.2	-0.862105	0.972532	0.377967	-0.0424891	-0.445906	A3	8.88178e-16	3.20631e-15
isotig08937	Leucine-rich repeat protein kinase family protein	1e-73	270	AT1G63430.1	-0.395157	0.410143	0.314197	0.0047828	-0.333965	A3	9.99201e-16	3.57559e-15
isotig13332	P-loop containing nucleoside triphosphate hydrolases superfamily protein	1e-55	154	AT1G80350.1	-0.385415	0.300932	0.56903	-0.0847187	-0.399829	A3	9.99201e-16	3.57559e-15
isotig11230	alpha-galactosidase 2	2e-145	512	AT5G08370.2	-0.710027	0.624576	0.6088	0.0815845	-0.604934	A3	9.99201e-16	3.57559e-15
isotig11880	transmembrane kinase-like 1	8e-67	152	AT3G24660.1	-0.494318	0.704507	0.234853	-0.105088	-0.339954	A3	1.11022e-15	3.95879e-15
isotig03526	HAD superfamily, subfamily IIIB acid phosphatase	2e-59	226	AT1G04040.1	-1.39841	1.36188	0.972437	-0.100697	-0.835215	A3	1.11022e-15	3.95879e-15
isotig12125	peptidyl-prolyl cis-trans isomerases	5e-60	227	AT4G17070.1	-0.320868	0.379615	0.364215	-0.29983	-0.123132	A3	1.11022e-15	3.95879e-15
isotig08767	RHOMBOID-like 1	9e-77	284	AT2G29050.1	-0.437435	0.321019	0.434768	-0.0831711	-0.235181	A3	1.22125e-15	4.32262e-15
isotig06557	cytochrome c-2	2e-53	204	AT4G10040.1	-0.504305	0.494117	0.535328	-0.105532	-0.419608	A3	1.22125e-15	4.32262e-15
isotig03459	Translation elongation factor EF1B, gamma chain	3e-166	582	AT1G57720.2	-0.155111	0.383202	0.23923	-0.199226	-0.268094	A3	1.22125e-15	4.32262e-15
isotig10950	villin 3	0	754	AT3G57410.1	-0.642284	0.509281	0.323533	0.117418	-0.307949	A3	1.55431e-15	5.40467e-15
isotig13977	early nodulin-like protein 17	4e-27	118	AT5G15350.1	-0.534974	0.627175	0.321185	-0.00700445	-0.406381	A3	1.55431e-15	5.40467e-15
isotig04777	plasma membrane intrinsic protein 2;8	4e-124	441	AT2G16850.1	-0.651033	0.596739	0.346269	0.0646402	-0.356615	A3	1.55431e-15	5.40467e-15
isotig12854	ribonuclease 3	1e-36	146	AT1G26820.1	-0.195378	0.436358	0.0849697	-0.13895	-0.187	A3	1.66533e-15	5.76534e-15
isotig10563	Ribosomal protein L9/RNase H1	2e-21	99	AT5G53070.1	-0.23698	0.447871	0.304912	-0.281768	-0.234035	A3	1.88738e-15	6.49543e-15
isotig10011	prenylated RAB acceptor 1.B2	4e-22	101	AT2G40380.1	-0.394158	0.375027	0.384176	-0.203277	-0.161768	A3	1.88738e-15	6.49543e-15
Cj.11860_1	Protein kinase superfamily protein	4e-09	58.9	AT5G56460	-0.0214997	0.415598	0.17449	-0.200998	-0.36759	A3	1.9984e-15	6.84556e-15
isotig04386	cytochrome B561-1	3e-71	264	AT5G38630.1	0.0292193	0.403684	0.146587	-0.38184	-0.197651	A3	1.9984e-15	6.84556e-15
isotig09406	unknown protein; FUNCTIONS IN: molecular_function unknown; INVOLVED IN: biological_process unknown; LOCATED IN: chloroplast; EXPRESSED IN: 23 plant structures; EXPRESSED DURING: 16 growth stages; Has 20 Blast hits to 20 proteins in 11 species: Archae - 0; Bacteria - 0; Metazoa - 0; Fungi - 0; Plants - 20; Viruses - 0; Other Eukaryotes - 0 (source: NCBI BLink).	9e-21	97.1	AT1G68680.1	-0.430693	0.285465	0.415805	-0.0856888	-0.184889	A3	2.10942e-15	7.20356e-15
isotig08726	S-adenosyl-L-methionine-dependent methyltransferases superfamily protein	2e-107	385	AT4G34050.1	-0.439161	0.387956	0.736849	-0.326286	-0.359358	A3	2.10942e-15	7.20356e-15
isotig05099	hAT dimerisation domain-containing protein	1.8	28.9	AT3G17450.1	-0.977285	1.12817	0.825282	-0.11455	-0.861612	A3	2.22045e-15	7.55471e-15
Cj.5833_1	unknown protein	1.7	28.5	AT1G76480	-0.473949	0.226846	0.730179	0.0340066	-0.517083	A3	2.44249e-15	8.28216e-15
isotig09232	histidine kinase 2	2.7	29.3	AT5G35750.1	-0.317614	0.197944	0.499212	-0.062069	-0.317473	A3	2.55351e-15	8.63215e-15
isotig13922	Protein of unknown function, DUF642	2e-131	466	AT5G25460.1	-0.996296	1.32378	0.716584	-0.302672	-0.741398	A3	2.66454e-15	8.98276e-15
isotig04754	CONTAINS InterPro DOMAIN/s: CHCH (InterPro:IPR010625); BEST Arabidopsis thaliana protein match is: Cox19-like CHCH family protein (TAIR:AT5G09570.1); Has 1807 Blast hits to 1807 proteins in 277 species: Archae - 0; Bacteria - 0; Metazoa - 736; Fungi - 347; Plants - 385; Viruses - 0; Other Eukaryotes - 339 (source: NCBI BLink).	1e-23	107	AT5G64400.1	-0.238924	0.358759	0.42231	-0.186897	-0.355249	A3	2.66454e-15	8.98276e-15
isotig01959	Plant protein of unknown function (DUF828)	7e-81	298	AT3G12060.1	-1.01385	0.99973	0.532389	0.0978793	-0.616147	A3	2.77556e-15	9.33428e-15
isotig13799	Thioesterase/thiol ester dehydrase-isomerase superfamily protein	8e-60	152	AT5G48370.1	-0.195771	0.709901	0.607767	-0.403814	-0.718083	A3	2.88658e-15	9.68116e-15
isotig11814	Protein kinase family protein	1e-65	245	AT5G09890.2	-0.159868	0.385272	0.292189	-0.219501	-0.298092	A3	3.33067e-15	1.10799e-14
isotig02188	multidrug resistance-associated protein 6	2.4	28.9	AT3G21250.2	-1.69815	1.51767	1.65282	-0.171162	-1.30118	A3	3.33067e-15	1.10799e-14
isotig13073	alpha/beta-Hydrolases superfamily protein	2e-14	75.9	AT1G80280.1	-0.641187	0.545513	0.620963	-0.0693208	-0.455968	A3	3.55271e-15	1.17408e-14
isotig12676	RNA-binding (RRM/RBD/RNP motifs) family protein	4e-37	150	AT1G33470.2	-0.529132	0.638516	0.0286764	0.0922987	-0.230359	A3	3.55271e-15	1.17408e-14
isotig13127	membrane-associated mannitol-induced	8e-61	230	AT5G54110.1	-0.252916	0.881533	0.280488	-0.156014	-0.753091	A3	3.55271e-15	1.17408e-14
Cj.10451_1	unknown protein	2e-26	115	AT5G64510	-0.397896	0.881527	0.898877	-0.595382	-0.787127	A3	3.55271e-15	1.17408e-14
isotig11846	P-loop containing nucleoside triphosphate hydrolases superfamily protein	6e-48	187	AT5G47820.2	-0.506399	0.520871	0.713922	-0.187892	-0.540503	A3	3.66374e-15	1.20897e-14
isotig13794	unknown protein; BEST Arabidopsis thaliana protein match is: unknown protein (TAIR:AT1G48780.1); Has 155 Blast hits to 147 proteins in 23 species: Archae - 0; Bacteria - 0; Metazoa - 19; Fungi - 3; Plants - 126; Viruses - 0; Other Eukaryotes - 7 (source: NCBI BLink).	0.0008	41.2	AT1G68330.1	-0.599686	0.985388	0.681967	0.149602	-1.21727	A3	3.9968e-15	1.31144e-14
Cj.2861_1	2-oxoacid dehydrogenases acyltransferase family protein	1e-26	116	AT1G34430	-0.177329	0.563184	0.478359	-0.327762	-0.536452	A3	4.996e-15	1.62341e-14
Cj.2367_1	aspartate aminotransferase 5	5e-46	181	AT4G31990	-0.270361	0.5967	0.706295	-0.441691	-0.590943	A3	5.21805e-15	1.69307e-14
isotig02164	Glycosyl hydrolase superfamily protein	1e-64	242	AT5G66460.1	-1.22439	1.58205	0.809152	-0.00118874	-1.16562	A3	5.21805e-15	1.69307e-14
isotig13726	Tim10/DDP family zinc finger protein	4e-35	144	AT3G46560.1	-0.277401	0.456344	0.270241	-0.255435	-0.193749	A3	5.32907e-15	1.72555e-14
isotig13925	cyclin p4;1	5e-44	176	AT2G44740.1	-0.716277	0.770372	0.369909	-0.206475	-0.217528	A3	5.44009e-15	1.75893e-14
isotig14145	basic helix-loop-helix (bHLH) DNA-binding superfamily protein	4e-09	57.8	AT3G07340.1	-0.90782	0.817089	0.871068	-0.0302172	-0.750119	A3	5.66214e-15	1.82751e-14
isotig08786	UDP-N-acetylglucosamine (UAA) transporter family	2e-86	315	AT4G31600.1	-0.607622	0.451286	0.785507	-0.245503	-0.383667	A3	5.77316e-15	1.86009e-14
isotig02638	GroES-like zinc-binding alcohol dehydrogenase family protein	5e-118	401	AT3G19450.1	-0.455884	0.321867	0.400232	0.00906134	-0.275276	A3	5.88418e-15	1.89366e-14
isotig09055	Ribosomal protein S25 family protein	4e-29	124	AT4G34555.1	-0.404861	0.482687	0.257842	-0.184609	-0.151059	A3	6.88338e-15	2.19859e-14
isotig11585	Ribosomal protein L19e family protein	5e-77	284	AT1G02780.1	-0.194519	0.391495	0.0790204	-0.186274	-0.0897212	A3	7.10543e-15	2.26624e-14
isotig12688	unknown protein; FUNCTIONS IN: molecular_function unknown; INVOLVED IN: biological_process unknown; LOCATED IN: chloroplast; EXPRESSED IN: 17 plant structures; EXPRESSED DURING: 10 growth stages; Has 63 Blast hits to 63 proteins in 12 species: Archae - 0; Bacteria - 0; Metazoa - 0; Fungi - 0; Plants - 63; Viruses - 0; Other Eukaryotes - 0 (source: NCBI BLink).	1.7	25	AT3G17950.1	-0.10796	0.36609	0.332764	0.0275508	-0.618445	A3	7.21645e-15	2.29833e-14
isotig10286	microtubule-associated proteins 70-2	3e-70	262	AT1G24764.1	-0.633886	0.521924	0.485773	-0.0566825	-0.317128	A3	7.43849e-15	2.36429e-14
isotig11529	Exostosin family protein	1e-19	93.2	AT4G38040.1	-0.211542	0.561417	0.208102	-0.281168	-0.276809	A3	7.77156e-15	2.46378e-14
isotig06354	Lipase/lipooxygenase, PLAT/LH2 family protein	1e-44	176	AT4G39730.1	-0.638909	0.703573	0.39391	-0.114604	-0.34397	A3	7.99361e-15	2.52982e-14
isotig03241	hypothetical protein	1.6	30.4	ATMG00320.1	-0.148394	0.893579	1.12191	-0.588316	-1.27878	A3	8.21565e-15	2.59935e-14
isotig05319	glycerol-3-phosphate acyltransferase 6	2e-32	135	AT2G38110.1	-0.673607	0.705889	0.0193803	0.124569	-0.17623	A3	8.65974e-15	2.73048e-14
isotig11014	Protein kinase protein with adenine nucleotide alpha hydrolases-like domain	0.54	31.6	AT5G35380.1	-0.747931	1.0026	0.326324	-0.225149	-0.35584	A3	9.4369e-15	2.96286e-14
isotig12680	Pectinacetylesterase family protein	7e-52	200	AT3G05910.2	-0.54143	0.614577	0.292375	-0.121059	-0.244463	A3	9.65894e-15	3.02828e-14
isotig00665	UDP-Glycosyltransferase superfamily protein	2e-66	226	AT1G01390.1	-0.250657	0.33903	0.0491799	-0.0349902	-0.102562	A3	9.76996e-15	3.05961e-14
isotig06434	Transmembrane amino acid transporter family protein	2e-79	159	AT1G08230.2	-0.163287	0.626566	0.300285	-0.243571	-0.519993	A3	9.88099e-15	3.09263e-14
Cj.22754_1	Small nuclear ribonucleoprotein family protein	0.016	36.6	AT3G14080	-0.155765	0.339464	0.571607	-0.207397	-0.547909	A3	9.99201e-15	3.12384e-14
isotig03327	Copper transport protein family	7e-12	67.4	AT5G23760.1	-0.468587	0.761574	0.478717	-0.292122	-0.479582	A3	1.05471e-14	3.29181e-14
isotig06627	S-adenosyl-L-methionine-dependent methyltransferases superfamily protein	1e-92	335	AT1G73600.1	-0.70227	1.10175	0.895551	-0.56045	-0.734583	A3	1.12133e-14	3.48692e-14
isotig00668	UDP-Glycosyltransferase superfamily protein	2e-90	281	AT4G01070.1	-0.265946	0.342362	0.0796478	-0.0443379	-0.111725	A3	1.13243e-14	3.52046e-14
isotig12122	unknown protein; INVOLVED IN: biological_process unknown; EXPRESSED IN: 8 plant structures; EXPRESSED DURING: 4 anthesis, petal differentiation and expansion stage; BEST Arabidopsis thaliana protein match is: unknown protein (TAIR:AT3G55060.1).	0.21	32	AT2G39300.2	-1.07411	1.00893	0.517242	0.157415	-0.609478	A3	1.18794e-14	3.67958e-14
isotig10008	SKU5 similar 4	0	662	AT4G22010.1	-0.537365	0.795779	0.189553	-0.17592	-0.272047	A3	1.21014e-14	3.74521e-14
isotig08699	Ribosomal protein L10 family protein	7e-120	427	AT2G40010.1	-0.253389	0.611116	-0.042627	-0.19443	-0.120669	A3	1.22125e-14	3.77746e-14
isotig12875	sterol 4-alpha-methyl-oxidase 2-1	5e-127	447	AT1G07420.1	-0.948531	0.96208	0.587996	-0.26289	-0.338655	A3	1.43219e-14	4.39307e-14
isotig01329	Pectin lyase-like superfamily protein	1e-116	416	AT4G20050.2	-0.565052	0.531514	0.307328	0.0064596	-0.280249	A3	1.4877e-14	4.54947e-14
isotig11762	Protein of unknown function (DUF1336)	4e-61	231	AT5G10750.1	-0.366895	0.460096	0.341212	-0.425747	-0.00866626	A3	1.5099e-14	4.61482e-14
isotig11168	plasma-membrane associated cation-binding protein 1	1e-25	114	AT4G20260.6	-1.45575	1.3231	0.970189	0.124395	-0.961935	A3	1.53211e-14	4.67881e-14
isotig05519	F-box family protein	3e-37	152	AT4G33160.1	-0.198423	0.696063	0.216728	-0.15347	-0.560897	A3	1.53211e-14	4.67881e-14
isotig06171	Ribosomal protein S5 family protein	5e-47	185	AT1G64880.1	-0.269659	0.371826	0.151072	-0.101906	-0.151333	A3	1.59872e-14	4.86879e-14
isotig04959	3-oxo-5-alpha-steroid 4-dehydrogenase family protein	4e-16	81.3	AT3G55360.1	-0.26578	0.36356	0.261566	-0.330717	-0.0286287	A3	1.60982e-14	4.89991e-14
isotig09185	xyloglucan endotransglucosylase/hydrolase 7	9e-115	410	AT4G37800.1	-0.61769	1.01424	0.378521	-0.302896	-0.472174	A3	1.62093e-14	4.92963e-14
isotig02492	aldehyde dehydrogenase 2B4	2e-77	286	AT3G48000.1	-0.938799	0.8316	0.703275	0.0113804	-0.607457	A3	1.65423e-14	5.02678e-14
Cj.3285_2	RAB GTPase homolog A4A	3e-97	352	AT5G65270	-0.600122	0.363063	0.546287	-0.100893	-0.208335	A3	1.69864e-14	5.1504e-14
isotig09096	NAC domain containing protein 23	0.44	31.2	AT1G60280.1	-0.0588554	0.708034	1.2194	-0.428118	-1.44046	A3	1.70974e-14	5.18265e-14
isotig06644	end binding protein 1B	4e-05	44.3	AT5G62500.1	-0.300535	0.40618	0.602785	-0.250678	-0.457752	A3	1.75415e-14	5.30998e-14
isotig13601	phosducin-like protein 3 homolog	3e-60	229	AT3G50960.1	-0.143727	0.236024	0.378399	-0.235889	-0.234807	A3	1.86517e-14	5.61991e-14
isotig07895	Calcium-binding EF hand family protein	3e-39	110	AT2G41100.4	-0.0653906	0.312169	0.1163	0.0764976	-0.439576	A3	2.03171e-14	6.08357e-14
isotig13890	profilin 4	1e-50	196	AT4G29340.1	-0.222667	0.175828	0.464378	-0.100756	-0.316783	A3	2.13163e-14	6.36553e-14
Cj.6581_1	fatty acid desaturase 2	2e-85	312	AT3G12120	0.000666605	0.408515	0.288902	-0.499008	-0.199075	A3	2.25375e-14	6.69948e-14
isotig07757	K+ efflux antiporter 5	1e-157	553	AT5G51710.2	-0.343276	0.400173	0.308406	-0.106182	-0.259121	A3	2.25375e-14	6.69948e-14
isotig07233	phosphofructokinase 5	4e-155	545	AT2G22480.1	-0.00901654	0.491194	0.0879499	-0.319047	-0.25108	A3	2.29816e-14	6.82049e-14
isotig01863	Zinc-binding ribosomal protein family protein	2e-42	169	AT1G15250.1	-0.346946	0.424379	0.102722	-0.129749	-0.0504061	A3	2.74225e-14	8.0499e-14
isotig03915	inositol transporter 2	4e-59	224	AT1G30220.1	-0.411329	0.518484	0.44051	-0.104595	-0.44307	A3	2.80886e-14	8.2258e-14
isotig14091	Plasma-membrane choline transporter family protein	9e-112	285	AT3G15380.1	-0.35921	0.420775	0.0945169	0.00520329	-0.161285	A3	2.86438e-14	8.38171e-14
isotig08735	Leucine-rich repeat protein kinase family protein	4e-98	355	AT1G79620.1	-0.612523	0.734865	0.678122	-0.0230293	-0.777434	A3	2.94209e-14	8.59775e-14
isotig09330	cinnamate-4-hydroxylase	0	746	AT2G30490.1	-0.154742	0.372707	0.553022	-0.111107	-0.65988	A3	3.07532e-14	8.95396e-14
isotig02165	Glycosyl hydrolase superfamily protein	3e-52	201	AT5G66460.1	-1.17512	1.73262	0.748668	-0.141783	-1.16439	A3	3.16414e-14	9.18837e-14
Cj.67_1	Tubulin/FtsZ family protein	1e-105	377	AT4G14960	-0.794907	1.18904	0.749794	-0.495792	-0.648132	A3	3.26406e-14	9.46114e-14
isotig02539	Protein phosphatase 2C family protein	6e-172	466	AT1G68410.2	-0.393278	0.42829	0.696362	-0.00618973	-0.725183	A3	3.33067e-14	9.64412e-14
isotig08921	unknown protein; BEST Arabidopsis thaliana protein match is: unknown protein (TAIR:AT3G56430.1); Has 43 Blast hits to 43 proteins in 15 species: Archae - 0; Bacteria - 0; Metazoa - 0; Fungi - 0; Plants - 41; Viruses - 0; Other Eukaryotes - 2 (source: NCBI BLink).	8e-61	229	AT2G40800.1	-0.310309	0.521085	0.361252	-0.386031	-0.185997	A3	3.475e-14	1.00305e-13
isotig08919	SNARE associated Golgi protein family	7e-14	73.9	AT4G14950.1	0.0392881	0.354437	0.153217	-0.23575	-0.311192	A3	3.71925e-14	1.07076e-13
isotig05932	alternative NAD(P)H dehydrogenase 2	4e-59	126	AT2G29990.1	-0.206726	0.435117	0.594266	-0.462343	-0.360314	A3	3.74145e-14	1.07687e-13
isotig10799	RAS 5	5e-102	368	AT1G02130.1	-0.557536	0.313394	0.728216	-0.198192	-0.285882	A3	3.75255e-14	1.07979e-13
isotig11372	ferredoxin-related	3e-29	126	AT1G02180.1	-0.484395	1.1599	0.418047	-0.0258618	-1.06769	A3	3.91909e-14	1.12391e-13
isotig07932	cellulose synthase 6	4e-25	110	AT5G64740.1	-0.50282	0.719353	0.100851	-0.174012	-0.143372	A3	3.9635e-14	1.13605e-13
isotig11604	uclacyanin 3	1.4	30	AT3G60280.1	-0.70468	0.720938	0.0808695	-0.0420397	-0.0550875	A3	4.20775e-14	1.20139e-13
isotig09745	Thioesterase/thiol ester dehydrase-isomerase superfamily protein	2e-83	305	AT5G48370.2	-0.165468	0.709587	0.55834	-0.404295	-0.698163	A3	4.51861e-14	1.28418e-13
isotig13849	unknown protein; FUNCTIONS IN: molecular_function unknown; INVOLVED IN: response to oxidative stress; LOCATED IN: chloroplast; EXPRESSED IN: 22 plant structures; EXPRESSED DURING: 13 growth stages; Has 1807 Blast hits to 1807 proteins in 277 species: Archae - 0; Bacteria - 0; Metazoa - 736; Fungi - 347; Plants - 385; Viruses - 0; Other Eukaryotes - 339 (source: NCBI BLink).	8e-12	67.8	AT5G50350.1	-0.151469	0.539154	0.32202	-0.199023	-0.510683	A3	4.57412e-14	1.29929e-13
isotig08733	Calcium-dependent protein kinase (CDPK) family protein	1	30.4	AT1G49580.1	0.0855819	0.55767	0.181678	-0.317911	-0.507018	A3	4.78506e-14	1.35677e-13
isotig13476	Nucleotide-diphospho-sugar transferases superfamily protein	3e-79	293	AT1G64980.1	-0.391359	0.635548	0.154582	-0.277014	-0.121757	A3	4.86278e-14	1.3781e-13
isotig05551	heavy metal atpase 5	2e-55	213	AT1G63440.1	-1.10648	1.11773	0.974129	-0.314545	-0.670833	A3	5.01821e-14	1.42105e-13
isotig12837	calcineurin B subunit-related	4e-136	479	AT2G45670.1	-0.38531	0.333875	0.268326	-0.0352732	-0.181618	A3	5.20695e-14	1.47036e-13
isotig13323	tobamovirus multiplication 1	9e-106	380	AT4G21790.1	-0.413207	0.617166	0.200519	-0.208547	-0.195931	A3	5.42899e-14	1.53189e-13
isotig05294	nodulin MtN21 /EamA-like transporter family protein	7e-53	202	AT1G48230.1	-0.19623	0.402051	0.381809	-0.187206	-0.400424	A3	5.52891e-14	1.55889e-13
Cj.15937_1	Protein of unknown function, DUF538	2e-07	51.2	AT4G02360	-0.0905713	0.413592	0.158656	-0.286009	-0.195668	A3	5.90639e-14	1.65561e-13
isotig14556	F-box and associated interaction domains-containing protein	1	29.6	AT2G07140.2	0.129372	0.813018	0.00505464	-0.298014	-0.64943	A3	7.37188e-14	2.04362e-13
isotig06665	PYRIMIDINE B	5e-70	224	AT3G20330.1	-0.589171	0.616489	0.405089	-0.0820799	-0.350327	A3	7.49401e-14	2.07591e-13
isotig05576	tonoplast monosaccharide transporter2	8e-137	484	AT4G35300.4	-0.222817	0.512955	0.0279666	-0.224473	-0.0936319	A3	8.4599e-14	2.33238e-13
isotig13648	glutamine dumper 3	1e-08	56.2	AT5G57685.1	-0.0555057	0.87085	0.430159	-0.494936	-0.750566	A3	8.57092e-14	2.36063e-13
isotig03328	Copper transport protein family	5e-12	67.4	AT5G23760.1	-0.441694	0.743331	0.452831	-0.332877	-0.421591	A3	8.73745e-14	2.40351e-13
isotig11145	Ribosomal L38e protein family	8e-31	130	AT3G59540.1	-0.396483	0.374029	0.281865	-0.109406	-0.150004	A3	8.77076e-14	2.41207e-13
isotig06825	xyloglucan endotransglucosylase/hydrolase 5	3e-128	454	AT5G13870.1	-0.12289	0.648733	0.672281	0.124621	-1.32274	A3	9.13714e-14	2.50722e-13
isotig05022	XS domain-containing protein / XS zinc finger domain-containing protein-related	2e-26	114	AT5G23570.1	-0.357154	0.764256	0.742816	-0.555996	-0.593921	A3	9.91429e-14	2.70303e-13
isotig11564	homeobox gene 8	3e-41	165	AT4G32880.1	-0.611886	0.928778	0.435757	-0.105521	-0.647128	A3	1.0425e-13	2.83598e-13
isotig09871	Fatty acid/sphingolipid desaturase	3e-153	538	AT2G46210.1	-0.359005	0.642835	0.0401423	-0.175972	-0.148001	A3	1.16129e-13	3.14599e-13
isotig07945	Leucine-rich repeat protein kinase family protein	2e-148	517	AT5G61480.1	-0.691362	0.810389	0.48288	0.00149841	-0.603406	A3	1.2923e-13	3.48722e-13
isotig03052	Protein of unknown function (DUF803)	2e-24	108	AT1G34470.1	-0.210905	0.540056	0.0687966	-0.254012	-0.143935	A3	1.31228e-13	3.53856e-13
isotig01034	Protein kinase superfamily protein	2e-131	256	AT3G59110.1	-0.944606	0.890827	0.772831	0.00286702	-0.721919	A3	1.3467e-13	3.62694e-13
isotig11360	beta-ketoacyl reductase 1	2e-99	360	AT1G67730.1	-0.197762	0.35876	0.195717	-0.231799	-0.124915	A3	1.38556e-13	3.72525e-13
isotig07880	arabinogalactan protein 20	1e-08	55.1	AT3G61640.1	-1.32747	1.30136	0.719726	0.140145	-0.833753	A3	1.39111e-13	3.73926e-13
isotig10078	adenine phosphoribosyl transferase 3	3e-76	281	AT4G22570.1	-0.114261	0.493742	0.358673	-0.233323	-0.504831	A3	1.39999e-13	3.76131e-13
isotig01922	proline extensin-like receptor kinase 1	4e-127	451	AT3G24550.1	-0.228493	0.369098	0.314658	0.0875766	-0.54284	A3	1.50102e-13	4.01616e-13
isotig05217	Bifunctional inhibitor/lipid-transfer protein/seed storage 2S albumin superfamily protein	6e-30	127	AT2G44300.1	-0.327162	0.391848	0.465786	-0.150734	-0.379738	A3	1.56875e-13	4.18824e-13
Cj.4024_1	glutamate decarboxylase 4	2e-77	285	AT2G02010	-0.405959	0.978729	0.46234	-0.333164	-0.701946	A3	1.65423e-13	4.40372e-13
isotig04328	P-loop containing nucleoside triphosphate hydrolases superfamily protein	0.94	29.6	AT5G17760.2	-0.873744	1.21056	0.508762	0.288576	-1.13416	A3	1.67755e-13	4.45721e-13
isotig04301	Protein of unknown function (DUF1005)	2e-63	238	AT1G10020.1	-0.261075	0.261084	0.308835	0.0624651	-0.371309	A3	1.86628e-13	4.93615e-13
isotig10496	calmodulin 6	3e-77	285	AT5G21274.1	-0.310505	0.574091	0.0776836	-0.0680298	-0.27324	A3	2.06168e-13	5.42443e-13
isotig14317	fatty acid desaturase family protein	4e-75	276	AT4G04930.1	-0.867846	1.21354	0.325589	-0.256616	-0.414665	A3	2.06279e-13	5.42606e-13
isotig03458	Translation elongation factor EF1B, gamma chain	3e-166	582	AT1G57720.2	-0.141372	0.381126	0.212814	-0.172002	-0.280566	A3	2.08278e-13	5.47212e-13
isotig07279	Protein of unknown function (DUF620)	1e-05	46.2	AT1G49840.1	-0.391217	0.599002	0.181753	0.210234	-0.599771	A3	2.09943e-13	5.51325e-13
isotig07978	Protein phosphatase 2C family protein	2e-67	251	AT3G02750.2	-0.281004	0.317028	0.193705	-0.152156	-0.077574	A3	2.1616e-13	5.66979e-13
isotig08106	Transducin/WD40 repeat-like superfamily protein	3.2	28.1	AT5G23430.2	-0.343287	0.323421	0.385756	-0.109407	-0.256483	A3	2.19491e-13	5.75442e-13
isotig11962	Ypt/Rab-GAP domain of gyp1p superfamily protein	7e-105	377	AT5G54780.1	-0.247887	0.118909	0.406067	-0.0898066	-0.187283	A3	2.33702e-13	6.11539e-13
isotig03227	Phosphotyrosine protein phosphatases superfamily protein	5e-72	268	AT2G35680.1	-0.385016	0.399623	0.228127	-0.0614624	-0.181271	A3	2.36033e-13	6.17056e-13
isotig01360	ZRT/IRT-like protein 2	1e-22	95.1	AT5G59520.1	-0.512475	0.984796	0.0388054	-0.272381	-0.238746	A3	2.39919e-13	6.26031e-13
isotig11223	Transmembrane amino acid transporter family protein	0.76	30.4	AT2G41190.1	-0.413291	0.378442	0.634065	-0.0965686	-0.502648	A3	2.53686e-13	6.59464e-13
Cj.6891_1	Carbohydrate-binding X8 domain superfamily protein	3e-18	87.4	AT1G78520	-0.737278	0.965273	0.287639	0.0642849	-0.579919	A3	2.57461e-13	6.68491e-13
isotig03754	Protein phosphatase 2A regulatory B subunit family protein	4e-32	129	AT3G26020.2	-0.93903	1.04705	0.496204	0.0990335	-0.703257	A3	2.60236e-13	6.75381e-13
isotig08079	tonoplast intrinsic protein 4;1	2e-18	89	AT2G25810.1	-1.09889	2.38711	1.26172	-0.557312	-1.99262	A3	2.66454e-13	6.90544e-13
isotig09012	fimbrin-like protein 2	2e-70	231	AT5G35700.1	-0.0663181	0.486642	0.147171	-0.174822	-0.392673	A3	2.7689e-13	7.16248e-13
isotig13826	tubulin beta chain 3	0	803	AT5G62700.1	-0.38847	0.556141	0.455359	-0.0225949	-0.600435	A3	2.83218e-13	7.31762e-13
isotig03426	general regulatory factor 12	6e-115	410	AT1G26480.1	-0.315568	0.326135	0.353116	-0.101139	-0.262545	A3	2.85771e-13	7.37498e-13
isotig09089	TRICHOME BIREFRINGENCE-LIKE 11	1e-23	107	AT5G19160.1	-0.441238	0.824414	0.0500726	-0.296254	-0.136994	A3	2.96763e-13	7.64259e-13
isotig13663	phosphomannomutase	3e-100	362	AT2G45790.1	-0.394943	0.185195	0.547721	-0.0796824	-0.258289	A3	3.12306e-13	8.02792e-13
isotig04099	Homeodomain-like superfamily protein	0.46	32	AT1G19000.2	-0.588953	0.705682	0.640173	0.020476	-0.777379	A3	3.17413e-13	8.15351e-13
isotig03674	alpha/beta-Hydrolases superfamily protein	5e-103	371	AT4G31020.1	-0.314797	0.328552	0.398613	-0.0477058	-0.364662	A3	3.25073e-13	8.34061e-13
Cj.2649_1	Protein kinase superfamily protein	2e-38	155	AT3G01490	-0.17878	0.241523	0.358285	-0.218258	-0.202771	A3	3.27072e-13	8.38605e-13
Cj.173_1	PLAC8 family protein	1e-94	343	AT4G23470	-0.298606	0.166489	0.42874	0.00786349	-0.304487	A3	3.65152e-13	9.30634e-13
isotig13703	Phospholipid/glycerol acyltransferase family protein	7e-32	134	AT1G80950.1	-0.228618	0.155429	0.39938	-0.14627	-0.179922	A3	3.70703e-13	9.42826e-13
isotig03731	cell elongation protein / DWARF1 / DIMINUTO (DIM)	2e-121	432	AT3G19820.3	-0.402274	0.716774	0.122762	-0.163805	-0.273457	A3	3.70925e-13	9.43174e-13
isotig13442	Cysteine/Histidine-rich C1 domain family protein	0.61	30.4	AT2G27660.1	-0.19059	1.21276	0.491755	-0.268684	-1.24524	A3	4.04565e-13	1.02447e-12
isotig12435	transmembrane kinase 1	4e-165	578	AT1G66150.1	-0.0370067	0.560015	0.232098	-0.192598	-0.562509	A3	4.09783e-13	1.03674e-12
isotig12714	EamA-like transporter family protein	7e-127	450	AT1G77610.1	-0.376967	0.489814	0.289889	-0.254784	-0.147952	A3	4.2244e-13	1.06705e-12
isotig09164	chaperonin 10	1e-34	142	AT1G14980.1	-0.0243769	0.44547	0.0463449	-0.265067	-0.202371	A3	4.5719e-13	1.15062e-12
isotig04369	zinc finger (C2H2 type) family protein	3e-54	145	AT4G27240.1	-0.375003	0.506606	0.154431	0.092555	-0.378589	A3	4.79949e-13	1.20325e-12
isotig07376	TRICHOME BIREFRINGENCE-LIKE 16	0.002	39.7	AT5G20680.3	-0.325386	0.644	0.198468	-0.267138	-0.249944	A3	4.84279e-13	1.21273e-12
isotig04606	sulfate transporter 3;4	3e-88	321	AT3G15990.1	-0.16558	0.752086	0.851649	-0.296009	-1.14215	A3	5.17142e-13	1.29122e-12
isotig08207	electron carriers;protein disulfide oxidoreductases	4e-37	150	AT4G08550.1	-0.617342	0.785477	0.477525	-0.242369	-0.40329	A3	5.22027e-13	1.30312e-12
isotig05740	UDP-glucose 6-dehydrogenase family protein	0	819	AT5G15490.1	-0.397648	0.327642	0.399929	-0.162841	-0.167082	A3	5.40124e-13	1.34708e-12
isotig05942	Adenine nucleotide alpha hydrolases-like superfamily protein	2e-19	92.8	AT3G62550.1	-0.966407	0.818911	0.506635	0.142435	-0.501574	A3	5.92415e-13	1.47219e-12
isotig04612	alpha/beta-Hydrolases superfamily protein	1e-91	332	AT3G27320.2	-0.213968	0.220029	0.451793	-0.209471	-0.248384	A3	6.04294e-13	1.50036e-12
Cj.15643_1	dynamin-like protein	1e-41	126	AT5G42080	-0.415156	0.261931	0.668752	-0.0344733	-0.481053	A3	6.31051e-13	1.56328e-12
isotig05416	FUNCTIONS IN: molecular_function unknown; INVOLVED IN: biological_process unknown; LOCATED IN: cellular_component unknown; BEST Arabidopsis thaliana protein match is: COP1-interacting protein-related (TAIR:AT1G72410.1).	4e-07	50.8	AT3G14172.2	-0.689638	0.549182	0.46445	-0.286117	-0.0378767	A3	6.32605e-13	1.56678e-12
isotig13583	Leucine-rich repeat protein kinase family protein	1e-25	67	AT5G61480.1	-0.511164	0.661254	0.402921	-0.0536304	-0.499381	A3	6.4293e-13	1.59164e-12
isotig08234	myb domain protein 0	8e-09	49.3	AT3G27920.1	-0.577498	0.616075	0.315711	0.0755024	-0.42979	A3	6.90226e-13	1.70176e-12
isotig09731	ARM repeat superfamily protein	0	907	AT5G53480.1	-0.468405	0.549094	0.156668	-0.0442639	-0.193093	A3	7.16094e-13	1.76172e-12
isotig12695	tRNAisopentenyltransferase 2	7e-42	126	AT2G27760.1	-0.145687	0.376376	0.255121	-0.151484	-0.334326	A3	7.32747e-13	1.80029e-12
isotig03523	S-adenosyl-L-methionine-dependent methyltransferases superfamily protein	4e-14	74.7	AT3G51070.1	-0.479519	0.678643	0.266096	-0.21988	-0.245339	A3	7.4829e-13	1.83644e-12
Cj.10885_1	plastidic GLC translocator	5e-57	218	AT5G16150	-0.202382	0.457843	0.236148	-0.214953	-0.276656	A3	7.54619e-13	1.85115e-12
isotig07188	Domain of unknown function (DUF303)	2e-38	155	AT4G34215.2	-0.329212	0.602734	0.481814	-0.24108	-0.514257	A3	7.62279e-13	1.8687e-12
isotig06454	FUNCTIONS IN: molecular_function unknown; INVOLVED IN: biological_process unknown; LOCATED IN: cellular_component unknown; BEST Arabidopsis thaliana protein match is: COP1-interacting protein-related (TAIR:AT1G72410.1).	0.092	33.9	AT3G14172.2	-0.398514	0.445489	0.312341	-0.0950966	-0.264219	A3	7.69051e-13	1.88447e-12
isotig01359	ZRT/IRT-like protein 2	2e-34	142	AT5G59520.1	-0.538771	0.950808	0.052791	-0.244705	-0.220123	A3	8.93396e-13	2.17758e-12
isotig03735	xyloglucan endotransglucosylase/hydrolase 8	6e-109	390	AT1G11545.1	-0.616684	0.969001	0.510019	-0.202021	-0.660315	A3	9.12492e-13	2.2207e-12
isotig11070	villin 4	0	1232	AT4G30160.1	-0.46766	0.743453	0.541115	-0.151068	-0.66584	A3	9.97202e-13	2.41781e-12
isotig10436	Na+/H+ exchanger 1	7e-169	591	AT5G27150.1	-0.427568	0.752174	0.0784923	-0.233353	-0.169745	A3	1.02185e-12	2.4754e-12
isotig05244	O-Glycosyl hydrolases family 17 protein	3e-63	238	AT1G66250.1	-0.85748	1.00897	0.355932	-0.137397	-0.370027	A3	1.02329e-12	2.47835e-12
isotig05236	SNARE-like superfamily protein	3e-61	231	AT1G15370.1	-0.439205	0.212413	0.622413	-0.126039	-0.269582	A3	1.14586e-12	2.7619e-12
isotig02205	unknown protein; BEST Arabidopsis thaliana protein match is: unknown protein (TAIR:AT2G26520.1); Has 51 Blast hits to 51 proteins in 11 species: Archae - 0; Bacteria - 1; Metazoa - 0; Fungi - 0; Plants - 50; Viruses - 0; Other Eukaryotes - 0 (source: NCBI BLink).	2e-09	60.8	AT3G57500.1	-0.356261	0.306761	0.0596659	0.128296	-0.138462	A3	1.16385e-12	2.8022e-12
isotig01938	RNA-binding (RRM/RBD/RNP motifs) family protein	4e-97	353	AT3G07810.1	-0.348916	0.461409	-0.0424297	-0.0547233	-0.0153398	A3	1.24645e-12	2.99001e-12
isotig14301	aspartate aminotransferase 5	0	394	AT4G31990.2	-0.323578	0.360435	0.279528	-0.149156	-0.167229	A3	1.29685e-12	3.10688e-12
isotig04008	protein kinase family protein	0.95	30	AT5G26150.1	-0.365631	0.408896	0.107081	0.116853	-0.2672	A3	1.30573e-12	3.12545e-12
Cj.3589_1	peptidyl-prolyl cis-trans isomerases	5e-66	248	AT4G17070	-0.395459	0.321298	0.424617	-0.313434	-0.037022	A3	1.35791e-12	3.24474e-12
isotig07191	arabinogalactan protein 15	0.059	33.9	AT5G11740.1	-0.521355	0.617632	0.218082	-0.14516	-0.169199	A3	1.38323e-12	3.30023e-12
isotig11569	cell division control 2	4e-151	531	AT3G48750.1	-0.0581919	0.45073	0.118857	-0.320314	-0.191082	A3	1.40543e-12	3.34815e-12
isotig07258	Leucine-rich repeat protein kinase family protein	4.4	27.3	AT3G20190.1	-0.226533	0.327258	0.454435	-0.332634	-0.222526	A3	1.40665e-12	3.35034e-12
isotig09386	Protein kinase superfamily protein	3e-176	615	AT1G73460.1	-0.517944	0.588429	0.410009	-0.0806135	-0.399881	A3	1.51334e-12	3.59131e-12
isotig04918	xyloglucan endotransglucosylase/hydrolase 5	8e-93	336	AT5G13870.1	-0.213753	1.52929	0.759902	-0.465083	-1.61036	A3	1.52445e-12	3.61688e-12
Cj.20096_1	Transmembrane amino acid transporter family protein	0.19	32.3	AT2G41190	-0.393359	0.290353	0.619953	-0.0352025	-0.481745	A3	1.53988e-12	3.65036e-12
isotig02054	Protein phosphatase 2C family protein	2e-124	443	AT3G02750.2	-0.640186	0.493357	0.090103	0.222338	-0.165611	A3	1.54354e-12	3.65827e-12
isotig12140	sulfate transporter 3;4	5e-43	170	AT3G15990.1	-0.206316	0.564438	0.856822	-0.106645	-1.1083	A3	1.56153e-12	3.69931e-12
isotig09172	glutaredoxin-related	1e-50	197	AT3G11920.1	-0.686615	0.746963	0.352537	-0.122504	-0.290382	A3	1.5743e-12	3.72716e-12
Cj.12439_1	Phosphoglycerate mutase family protein	4e-32	90.5	AT5G64460	-0.274302	0.563991	0.58624	-0.450238	-0.425689	A3	1.63991e-12	3.87669e-12
isotig13675	Nucleotide-sugar transporter family protein	1e-163	573	AT2G43240.1	-0.172229	0.375781	0.204706	-0.198923	-0.209334	A3	1.68365e-12	3.97357e-12
isotig12018	binding	0.57	31.6	AT1G58230.1	0.0167624	0.674582	0.393561	-0.555328	-0.529578	A3	1.68376e-12	3.97357e-12
isotig09505	expansin A10	2e-112	402	AT1G26770.2	-0.157953	0.631777	0.350383	-0.142493	-0.681714	A3	1.79246e-12	4.22429e-12
isotig05766	leucine-rich repeat transmembrane protein kinase family protein	4e-05	44.3	AT1G68400.1	-0.460455	0.658782	0.318526	0.0368885	-0.553742	A3	1.92923e-12	4.52199e-12
isotig07461	cyclin T 1;3	3e-08	56.6	AT1G27630.1	-0.418942	0.328314	0.539029	-0.220849	-0.227552	A3	1.93545e-12	4.53464e-12
Cj.4898_1	Leucine-rich repeat protein kinase family protein	2e-10	62.8	AT1G63430	-0.340417	0.444681	0.504313	-0.0448943	-0.563683	A3	1.99218e-12	4.65868e-12
isotig11764	ovate family protein 7	1.3	31.6	AT2G18500.1	-0.303813	0.444361	0.703618	0.283561	-1.12773	A3	2.02272e-12	4.72708e-12
isotig12551	DHHC-type zinc finger family protein	1e-06	49.3	AT3G09320.1	-0.334945	0.310418	0.345973	-0.134296	-0.187151	A3	2.03593e-12	4.75695e-12
isotig01030	Protein kinase superfamily protein	8e-152	534	AT1G01540.2	-0.857914	0.806905	0.721173	0.0165962	-0.686759	A3	2.08733e-12	4.86882e-12
isotig06460	galactose-1-phosphate guanylyltransferase (GDP)s;GDP-D-glucose phosphorylases;quercetin 4'-O-glucosyltransferases	5e-50	193	AT5G55120.1	-0.0962368	0.626125	0.35374	-0.426085	-0.457543	A3	2.12863e-12	4.95993e-12
isotig07464	Protein of unknown function (DUF1005)	4e-14	74.3	AT1G10020.1	-0.21856	0.367342	0.25851	0.043814	-0.451106	A3	2.18403e-12	5.0858e-12
isotig04197	2-oxoacid dehydrogenases acyltransferase family protein	5e-22	100	AT1G34430.1	-0.0962375	0.457164	0.179954	-0.247446	-0.293435	A3	2.19835e-12	5.11592e-12
isotig12608	rhomboid protein-related	2e-39	160	AT3G07950.1	-0.113034	0.447097	0.148772	-0.343868	-0.138966	A3	2.59548e-12	6.00096e-12
isotig08081	60S acidic ribosomal protein family	1e-14	77	AT3G44590.1	-0.21011	0.433268	0.112753	-0.119271	-0.216641	A3	2.61435e-12	6.04207e-12
isotig10211	Ribosomal protein L7Ae/L30e/S12e/Gadd45 family protein	3e-46	182	AT2G32060.2	-0.255201	0.454561	0.010718	-0.19561	-0.0144687	A3	2.65477e-12	6.13163e-12
isotig05305	Actin-binding FH2 (formin homology 2) family protein	5.5	27.3	AT1G42980.1	-0.17171	0.283386	0.344499	0.169989	-0.626164	A3	2.93188e-12	6.7309e-12
isotig06955	Got1/Sft2-like vescicle transport protein family	7e-34	96.7	AT5G23550.1	-0.369969	0.256869	0.479963	-0.120682	-0.246181	A3	2.99272e-12	6.86488e-12
isotig04749	AWPM-19-like family protein	6e-28	121	AT1G29520.1	-0.403919	0.647716	0.0376959	-0.071126	-0.210367	A3	3.03191e-12	6.94901e-12
isotig13698	SNARE-like superfamily protein	3e-64	241	AT1G80500.1	-0.418697	0.320637	0.556344	-0.219051	-0.239233	A3	3.11395e-12	7.12819e-12
isotig09459	epsin N-terminal homology (ENTH) domain-containing protein / clathrin assembly protein-related	3e-153	539	AT2G25430.1	-0.278242	0.381347	0.26476	-0.082859	-0.285007	A3	3.16458e-12	7.23062e-12
isotig01032	Protein kinase superfamily protein	6e-101	355	AT1G01540.2	-0.874262	0.822685	0.709222	0.0185244	-0.67617	A3	3.26683e-12	7.45347e-12
isotig07767	HR-like lesion-inducing protein-related	7e-24	107	AT1G04340.1	-0.485253	0.596589	0.422196	-0.175923	-0.357609	A3	3.3582e-12	7.64617e-12
isotig09823	transmembrane kinase 1	2e-53	206	AT1G66150.1	-0.244138	0.782296	0.152776	-0.0886914	-0.602243	A3	3.36198e-12	7.65161e-12
Cj.1533_1	Ribosomal L29e protein family	2e-20	96.3	AT3G06680	-0.0998366	0.442852	0.124428	-0.272665	-0.194779	A3	3.50675e-12	7.97454e-12
isotig00943	Phosphoglycerate mutase family protein	1e-54	211	AT3G50520.1	-0.2017	0.376275	0.220383	-0.165847	-0.22911	A3	3.53251e-12	8.02981e-12
isotig13851	Zn-dependent exopeptidases superfamily protein	6e-35	117	AT1G67420.1	-0.13766	0.368391	0.333338	-0.226256	-0.337813	A3	3.60978e-12	8.2004e-12
isotig01939	RNA-binding (RRM/RBD/RNP motifs) family protein	1e-97	354	AT3G07810.1	-0.343709	0.472016	-0.0427421	-0.0671077	-0.0184569	A3	3.68816e-12	8.36987e-12
isotig07874	S-adenosyl-L-methionine-dependent methyltransferases superfamily protein	0	788	AT5G64030.1	-0.290116	0.562514	0.126242	-0.118134	-0.280505	A3	3.7419e-12	8.48485e-12
isotig09408	Protein of unknown function, DUF538	2e-38	157	AT5G54530.1	-0.263722	0.214028	0.222222	0.0375968	-0.210125	A3	3.89566e-12	8.82498e-12
isotig03167	Zinc-binding ribosomal protein family protein	6e-47	183	AT3G60245.1	-0.203474	0.416538	0.103574	-0.209704	-0.106934	A3	4.11793e-12	9.29749e-12
isotig03845	Protein of unknown function (DUF604)	6e-92	333	AT1G33250.1	-0.210541	0.38231	0.0585694	-0.0969876	-0.133351	A3	4.69591e-12	1.05615e-11
Cj.9946_1	chloroplast outer envelope protein 37	8e-16	80.5	AT2G43950	-0.197067	0.424929	0.672339	-0.399808	-0.500393	A3	4.82103e-12	1.08385e-11
isotig11695	unknown protein; FUNCTIONS IN: molecular_function unknown; INVOLVED IN: biological_process unknown; LOCATED IN: plasma membrane; EXPRESSED IN: 22 plant structures; EXPRESSED DURING: 13 growth stages; BEST Arabidopsis thaliana protein match is: unknown protein (TAIR:AT1G56080.1); Has 243 Blast hits to 234 proteins in 69 species: Archae - 2; Bacteria - 2; Metazoa - 61; Fungi - 9; Plants - 125; Viru…	1e-36	149	AT1G16520.1	-0.224169	0.474235	0.244954	-0.136461	-0.35856	A3	4.97491e-12	1.11663e-11
Cj.6186_1	metacaspase 4	2e-30	129	AT1G79340	-0.175922	0.232473	0.314772	-0.150849	-0.220474	A3	5.57787e-12	1.24464e-11
isotig09196	phloem protein 2-A3	0.061	34.3	AT2G26820.1	-0.443482	0.600019	0.212613	-0.238145	-0.131005	A3	5.67046e-12	1.26454e-11
Cj.7757_1	Pectin lyase-like superfamily protein	8e-05	37	AT3G27400	-0.358942	0.468398	0.595066	-0.0671967	-0.637326	A3	5.81324e-12	1.29403e-11
isotig11256	Peroxidase superfamily protein	3e-100	362	AT4G25980.1	-1.00634	0.182371	1.14422	-0.588495	0.268248	A3	5.92537e-12	1.31872e-11
isotig04374	HOPW1-1-interacting 2	1e-122	436	AT4G31750.1	-0.360599	0.230034	0.319528	-0.235948	0.0469846	A3	6.67522e-12	1.47995e-11
isotig07803	Tetratricopeptide repeat (TPR)-like superfamily protein	0.37	32	AT1G43980.1	-1.01494	1.03097	0.0633199	0.0870458	-0.166399	A3	6.86318e-12	1.51858e-11
isotig03893	unknown protein; FUNCTIONS IN: molecular_function unknown; INVOLVED IN: response to oxidative stress; LOCATED IN: chloroplast; EXPRESSED IN: 22 plant structures; EXPRESSED DURING: 13 growth stages; Has 1807 Blast hits to 1807 proteins in 277 species: Archae - 0; Bacteria - 0; Metazoa - 736; Fungi - 347; Plants - 385; Viruses - 0; Other Eukaryotes - 339 (source: NCBI BLink).	2e-10	61.6	AT5G50350.1	-0.188549	0.607842	0.237283	-0.189306	-0.46727	A3	7.19769e-12	1.58878e-11
isotig10284	Protein of unknown function (DUF604)	9e-36	146	AT1G07850.1	-0.40565	0.501381	0.248536	-0.0167786	-0.327488	A3	7.4426e-12	1.64087e-11
isotig12734	ADR1-like 1	3e-72	269	AT4G33300.2	-0.763711	1.06832	1.7117	-0.785001	-1.23131	A3	7.61935e-12	1.67908e-11
isotig10775	FUNCTIONS IN: molecular_function unknown; INVOLVED IN: biological_process unknown; LOCATED IN: chloroplast, vacuole; EXPRESSED IN: 19 plant structures; EXPRESSED DURING: 11 growth stages; CONTAINS InterPro DOMAIN/s: Lytic transglycosylase-like, catalytic (InterPro:IPR008258); Has 171 Blast hits to 155 proteins in 40 species: Archae - 0; Bacteria - 54; Metazoa - 0; Fungi - 0; Plants - 55; Viruses …	3.5	28.5	AT1G16290.1	-0.213979	0.501163	0.0955811	-0.215551	-0.167214	A3	7.62046e-12	1.67908e-11
isotig01297	origin recognition complex 1	0.013	35.8	AT4G14700.1	-0.197136	0.282868	0.436947	-0.140932	-0.381747	A3	9.17599e-12	2.00624e-11
Cj.25_1	ralf-like 34	2e-22	103	AT5G67070	-0.0711741	0.152331	0.467243	0.109597	-0.657996	A3	9.37928e-12	2.04866e-11
isotig03041	Pollen Ole e 1 allergen and extensin family protein	2e-19	93.2	AT4G18596.1	-0.405465	0.431826	0.209026	-0.0850075	-0.150378	A3	9.92217e-12	2.16169e-11
isotig11749	Bifunctional inhibitor/lipid-transfer protein/seed storage 2S albumin superfamily protein	1e-10	63.5	AT5G55410.2	-1.52706	1.4124	0.985827	0.258275	-1.12944	A3	1.02177e-11	2.22258e-11
Cj.22008_1	Lung seven transmembrane receptor family protein	9e-11	62.8	AT1G61670	-0.164935	0.138512	0.359504	-0.110853	-0.222227	A3	1.04068e-11	2.26193e-11
isotig05982	BREVIS RADIX-like 3	1e-18	89.4	AT1G54180.2	-0.21777	1.10545	0.34768	-0.0180316	-1.21733	A3	1.0822e-11	2.3471e-11
isotig08842	FUNCTIONS IN: molecular_function unknown; INVOLVED IN: biological_process unknown; LOCATED IN: cellular_component unknown; BEST Arabidopsis thaliana protein match is: mucin-related (TAIR:AT2G02880.1).	1e-62	236	AT5G62270.2	-0.186098	0.362283	0.072298	-0.161528	-0.0869549	A3	1.0873e-11	2.35769e-11
Cj.9321_1	DNAse I-like superfamily protein	4.2	28.9	AT1G40390	-0.539681	1.18654	0.702774	0.13321	-1.48284	A3	1.0882e-11	2.35891e-11
isotig10440	Ribosomal protein L1p/L10e family	1e-95	346	AT1G08360.1	-0.28768	0.509631	0.0637768	-0.0826581	-0.20307	A3	1.09914e-11	2.38105e-11
isotig02150	glucan synthase-like 1	2e-76	194	AT4G04970.1	-0.257124	0.549097	0.257783	-0.180203	-0.369553	A3	1.11295e-11	2.40955e-11
isotig04969	ARM repeat superfamily protein	5e-162	330	AT5G53480.1	-0.344838	0.347534	0.293183	-0.0842019	-0.211676	A3	1.18131e-11	2.54935e-11
isotig10423	Histone superfamily protein	1e-42	169	AT2G28720.1	-0.331349	0.484829	0.203897	-0.233638	-0.123739	A3	1.18224e-11	2.55057e-11
isotig03158	UDP-D-apiose/UDP-D-xylose synthase 2	0	669	AT1G08200.1	-0.642192	0.642585	0.526188	-0.193732	-0.332849	A3	1.2346e-11	2.65783e-11
isotig11844	Protein of unknown function, DUF593	3e-23	107	AT5G16720.1	-0.747645	0.60968	0.304396	0.147288	-0.313719	A3	1.35427e-11	2.90078e-11
Cj.4760_1	breast basic conserved 1	9e-83	303	AT3G49010	-0.0881405	0.495424	0.122136	-0.305731	-0.223689	A3	1.38806e-11	2.96969e-11
Cj.19598_1	Sec14p-like phosphatidylinositol transfer family protein	2e-10	62.4	AT1G30690	-0.366064	0.443022	0.114781	0.00266784	-0.194407	A3	1.44093e-11	3.07923e-11
Cj.1449_1	jasmonate-zim-domain protein 10	4e-12	69.3	AT5G13220	-0.797676	0.648782	1.15782	-0.342315	-0.666609	A3	1.52807e-11	3.25413e-11
isotig09304	Cellulose synthase family protein	8e-80	176	AT5G05170.1	-0.506984	0.584193	0.191584	0.0790835	-0.347877	A3	1.53434e-11	3.2656e-11
Cj.14191_1	unknown protein	2.4	29.3	AT4G01935	-0.389489	0.286614	0.348155	-0.0799436	-0.165337	A3	1.60415e-11	3.4109e-11
isotig04420	cell elongation protein / DWARF1 / DIMINUTO (DIM)	7e-71	263	AT3G19820.3	-0.288696	0.681723	-0.0473263	-0.164106	-0.181594	A3	1.66913e-11	3.54362e-11
isotig05138	BEST Arabidopsis thaliana protein match is: Chalcone-flavanone isomerase family protein (TAIR:AT5G66230.1); Has 39 Blast hits to 39 proteins in 11 species: Archae - 0; Bacteria - 0; Metazoa - 0; Fungi - 0; Plants - 39; Viruses - 0; Other Eukaryotes - 0 (source: NCBI BLink).	2e-05	43.9	AT3G51230.1	-0.0827538	0.585185	0.269438	-0.525617	-0.246252	A3	1.69627e-11	3.59846e-11
isotig05860	inositol transporter 1	1e-14	76.6	AT2G43330.1	-0.446266	0.661099	0.479283	-0.182582	-0.511534	A3	1.7868e-11	3.77821e-11
isotig05095	Protein kinase superfamily protein	1e-35	145	AT5G15080.1	0.019953	0.446079	0.0521549	-0.0517126	-0.466474	A3	1.84528e-11	3.89739e-11
isotig12643	Glycosyl transferase family 4 protein	3e-90	328	AT3G57220.1	-0.24647	0.421968	0.118186	-0.232323	-0.0613616	A3	2.02695e-11	4.25848e-11
isotig14440	P-loop containing nucleoside triphosphate hydrolases superfamily protein	3e-66	248	AT5G60930.1	-0.500829	0.645959	0.476528	-0.17643	-0.445228	A3	2.07467e-11	4.35033e-11
isotig07914	Ribosomal protein L39 family protein	6e-17	82.8	AT4G31985.1	-0.0555639	0.488	0.0509208	-0.302531	-0.180826	A3	2.25618e-11	4.71039e-11
Cj.19447_1	FUNCTIONS IN: molecular_function unknown	0.0001	42.4	AT5G64850	-0.496036	0.550754	0.405203	-0.161871	-0.29805	A3	2.25755e-11	4.71235e-11
isotig07619	plastocyanin-like domain-containing protein	8e-05	43.5	AT3G53330.1	-0.386489	0.62348	0.352303	-0.21822	-0.371074	A3	2.31375e-11	4.82238e-11
Cj.11340_1	glycine/proline-rich protein	0.37	32.7	AT5G17650	-1.0142	1.79919	-0.142115	-0.1475	-0.495371	A3	2.36164e-11	4.92035e-11
isotig02546	Pectate lyase family protein	1e-101	366	AT1G67750.1	-0.434621	0.645019	0.447717	-0.0831688	-0.574947	A3	2.53295e-11	5.25746e-11
Cj.3533_1	unknown protein	1e-15	80.1	AT1G18620	-0.70726	1.27347	0.702406	-0.273557	-0.995057	A3	2.62022e-11	5.42839e-11
isotig11719	alanine aminotransferas	4e-50	193	AT1G17290.1	0.0233362	0.47261	0.17517	-0.464339	-0.206777	A3	2.7331e-11	5.65274e-11
isotig14454	Protein kinase superfamily protein	1e-56	215	AT2G23450.1	-0.901749	1.01285	0.595238	-0.212108	-0.494226	A3	3.22626e-11	6.6355e-11
isotig02603	Uncharacterized protein family (UPF0016)	1e-58	222	AT1G68650.1	0.00374475	0.328363	0.373934	-0.204945	-0.501097	A3	3.35025e-11	6.88539e-11
isotig14085	translocation protein-related	1e-35	147	AT3G20920.2	-0.0279466	0.425922	0.100264	-0.313477	-0.184763	A3	3.38293e-11	6.94866e-11
isotig04379	Sphingomyelin synthetase family protein	3e-53	203	AT1G43580.1	-0.186095	0.339375	0.125698	-0.182489	-0.0964894	A3	3.40945e-11	6.99925e-11
isotig05578	Plant protein of unknown function (DUF868)	5e-65	244	AT2G04220.1	-0.769508	0.628689	0.199692	0.280055	-0.338929	A3	3.42467e-11	7.02788e-11
contig15646	Ribosomal protein S12/S23 family protein	1e-73	273	AT5G02960.1	-0.263991	0.605142	0.0948908	-0.269122	-0.166919	A3	3.58642e-11	7.34618e-11
isotig08722	Protein of unknown function (DUF604)	8e-05	43.5	AT1G07850.1	-0.232663	0.42323	0.228157	-0.245267	-0.173457	A3	3.59176e-11	7.3544e-11
Cj.26755_1	golgin candidate 1	0.0006	41.2	AT2G19950	-0.226508	0.373174	0.444403	-0.277436	-0.313634	A3	3.64426e-11	7.455e-11
Cj.8728_1	WUSCHEL related homeobox 4	4e-07	50.8	AT1G46480	-0.174955	1.14648	0.37417	-0.13528	-1.21042	A3	3.6927e-11	7.54851e-11
isotig10099	pyridoxin (pyrodoxamine) 5'-phosphate oxidase	7e-39	105	AT5G49970.1	-0.41088	0.18127	0.629608	-0.0717422	-0.328255	A3	3.87302e-11	7.8996e-11
isotig13766	ATP synthase D chain, mitochondrial	3e-68	254	AT3G52300.1	-0.238674	0.257183	0.39521	-0.210753	-0.202966	A3	3.88427e-11	7.92108e-11
isotig13285	phytochrome A	2e-139	492	AT1G09570.2	-0.474666	0.688573	0.317746	-0.12803	-0.403623	A3	3.96578e-11	8.08134e-11
isotig08356	TRICHOME BIREFRINGENCE-LIKE 36	1e-92	337	AT3G54260.1	-0.377497	1.1212	0.424499	-0.223855	-0.944349	A3	4.02468e-11	8.19532e-11
Cj.10700_1	Protein with RING/U-box and TRAF-like domains	4e-06	48.5	AT3G61790	-0.353679	0.115201	0.653935	-0.113505	-0.301952	A3	4.09394e-11	8.33174e-11
isotig06006	Helicase/SANT-associated, DNA binding protein	6.7	26.9	AT3G24870.2	-0.429588	0.480595	0.426096	-0.37525	-0.101853	A3	4.31147e-11	8.76157e-11
isotig10028	P-loop containing nucleoside triphosphate hydrolases superfamily protein	6.7	26.9	AT4G30100.1	-0.150631	0.331805	0.256637	-0.0670278	-0.370783	A3	4.42186e-11	8.976e-11
isotig11174	transmembrane kinase 1	8e-86	314	AT1G66150.1	0.0896946	0.961157	0.132271	-0.330871	-0.852251	A3	4.47855e-11	9.0894e-11
isotig08202	Copper amine oxidase family protein	0	703	AT4G12290.1	-0.722802	0.744321	0.376675	-0.164643	-0.233552	A3	4.66768e-11	9.45416e-11
isotig10551	Signal recognition particle, SRP9/SRP14 subunit	5e-25	110	AT2G43640.2	-0.386105	0.464263	0.397855	-0.247099	-0.228913	A3	4.79158e-11	9.69624e-11
isotig01206	NAD(P)-linked oxidoreductase superfamily protein	6e-92	333	AT1G60710.1	-0.313522	0.191365	0.442646	-0.123427	-0.197062	A3	4.90469e-11	9.91424e-11
Cj.10664_2	Rab5-interacting family protein	2e-16	62.8	AT5G59410	-0.0554989	0.468411	0.219278	-0.239869	-0.392321	A3	5.05218e-11	1.01882e-10
isotig04326	root hair specific 10	3e-43	107	AT1G70460.1	-0.321644	0.600271	0.336942	-0.180487	-0.435083	A3	5.05753e-11	1.01971e-10
isotig12468	beta-6 tubulin	0	499	AT5G12250.1	-0.234398	0.268257	0.456769	-0.169023	-0.321605	A3	5.52081e-11	1.10907e-10
isotig08026	Bifunctional inhibitor/lipid-transfer protein/seed storage 2S albumin superfamily protein	5e-16	80.9	AT3G18280.1	-0.462982	0.890272	0.216971	-0.348756	-0.295505	A3	6.10141e-11	1.22194e-10
isotig13459	Bifunctional inhibitor/lipid-transfer protein/seed storage 2S albumin superfamily protein	3e-10	61.6	AT5G55410.2	-1.53171	1.3883	1.00195	0.228795	-1.08734	A3	6.22695e-11	1.24573e-10
isotig06264	Outward rectifying potassium channel protein	0.0006	41.2	AT1G02510.1	-0.502363	0.870128	0.409293	-0.279271	-0.497788	A3	6.50241e-11	1.29872e-10
isotig13413	ferric reductase-like transmembrane component family protein	2e-128	454	AT5G60010.1	-0.585842	0.818097	0.131267	0.0685898	-0.432112	A3	7.48767e-11	1.48624e-10
Cj.550_1	alpha-soluble NSF attachment protein 2	4e-60	227	AT3G56190	-0.359046	0.192961	0.471722	-0.111126	-0.194511	A3	7.56576e-11	1.5008e-10
Cj.22813_1	response regulator 4	2e-31	133	AT1G10470	-0.699785	0.711711	0.290777	0.173497	-0.4762	A3	8.45871e-11	1.66955e-10
isotig11339	ROP guanine nucleotide exchange factor 5	2e-25	113	AT5G05940.1	-0.40133	0.631895	0.557512	-0.228191	-0.559885	A3	8.50871e-11	1.67882e-10
Cj.14129_1	ATP synthase D chain, mitochondrial	3e-63	163	AT3G52300	-0.337457	0.533667	0.464599	-0.342348	-0.318462	A3	8.7587e-11	1.72661e-10
isotig03040	Pollen Ole e 1 allergen and extensin family protein	2e-19	93.2	AT4G18596.1	-0.390147	0.445144	0.19766	-0.106945	-0.145712	A3	9.536e-11	1.87383e-10
isotig04714	expansin A1	2e-107	385	AT1G69530.2	-0.409055	0.477389	0.327744	-0.161783	-0.234295	A3	1.11218e-10	2.17039e-10
isotig13093	beta-galactosidase 3	7e-51	196	AT4G36360.1	-0.634604	0.671263	0.521223	-0.246101	-0.311782	A3	1.196e-10	2.3274e-10
isotig13033	O-Glycosyl hydrolases family 17 protein	2e-104	303	AT5G24318.1	-0.572555	0.737592	0.162875	0.050923	-0.378834	A3	1.2219e-10	2.37488e-10
isotig07215	Gibberellin-regulated family protein	7e-23	103	AT2G39540.1	0.0127701	0.70279	0.317702	-0.102626	-0.930635	A3	1.24901e-10	2.42543e-10
isotig11833	Protein of unknown function (DUF1624)	1.4	29.3	AT5G47900.6	-1.00407	1.06586	1.23246	-0.484356	-0.809899	A3	1.25905e-10	2.44407e-10
isotig13123	GDSL-like Lipase/Acylhydrolase superfamily protein	3e-91	332	AT2G23540.1	-0.244166	0.415197	0.057078	-0.181765	-0.0463446	A3	1.30048e-10	2.52096e-10
isotig10845	winged-helix DNA-binding transcription factor family protein	9e-14	74.3	AT1G06760.1	-0.387504	0.65737	-0.39469	0.00890786	0.115916	A3	1.36337e-10	2.63641e-10
isotig04879	P-loop containing nucleoside triphosphate hydrolases superfamily protein	3e-61	231	AT2G43130.1	-0.200538	0.34319	-0.0416407	-0.17072	0.0697092	A3	1.44311e-10	2.78185e-10
isotig06379	protein kinase family protein	6e-28	120	AT5G54380.1	-0.521198	0.876221	0.375523	-0.228724	-0.501822	A3	1.45182e-10	2.79669e-10
Cj.3040_1	fatty acid desaturase 7	2e-46	182	AT3G11170	-0.321357	0.578764	0.294736	-0.319085	-0.233058	A3	1.46162e-10	2.8141e-10
isotig14289	UDP-glucosyl transferase 73C1	5e-65	246	AT2G36750.1	-1.24263	1.70734	1.57381	0.0531488	-2.09167	A3	1.46349e-10	2.8172e-10
isotig11266	methionine S-methyltransferase	2e-85	312	AT5G49810.1	-0.28981	0.167102	0.461668	-0.144911	-0.194049	A3	1.55755e-10	2.99306e-10
Cj.9950_1					-0.225987	0.200344	0.54155	-0.169484	-0.346422	A3	1.56659e-10	3.00835e-10
isotig11249	basic helix-loop-helix (bHLH) DNA-binding superfamily protein	4e-45	179	AT1G68920.2	0.0452002	0.469349	0.245106	-0.0821592	-0.677496	A3	1.64529e-10	3.15509e-10
isotig12418	S-adenosyl-L-methionine-dependent methyltransferases superfamily protein	2e-18	89.7	AT3G51070.1	-0.445501	0.539225	0.415123	-0.0710577	-0.437788	A3	1.72124e-10	3.29731e-10
isotig10842	Ribosomal protein L24e family protein	1e-43	173	AT3G53020.1	-0.232271	0.402703	0.23282	-0.283191	-0.120062	A3	1.8357e-10	3.50323e-10
Cj.15636_1	unknown protein	5e-51	197	AT3G16200	-0.145069	0.318086	0.240768	-0.118559	-0.295226	A3	1.91784e-10	3.65053e-10
isotig07997	phytochrome-associated protein 2	3e-41	164	AT4G29080.1	-0.464601	0.76618	0.222361	-0.149959	-0.373981	A3	1.96132e-10	3.7288e-10
isotig06142	leucine-rich repeat transmembrane protein kinase family protein	3e-38	155	AT1G68400.1	-0.32642	0.648004	0.0803773	0.0130762	-0.415038	A3	2.01667e-10	3.82942e-10
isotig04457	carbonic anhydrase 1	2e-76	265	AT3G01500.2	0.0926138	0.513572	0.102599	-0.142057	-0.566728	A3	2.1072e-10	3.99448e-10
isotig05420	Nucleotide-sugar transporter family protein	1e-90	329	AT5G41760.2	-0.238833	0.319626	0.372113	-0.160089	-0.292817	A3	2.11708e-10	4.01114e-10
isotig04232	P-loop containing nucleoside triphosphate hydrolases superfamily protein	7e-75	128	AT4G14330.1	-0.318842	0.767064	0.115626	-0.213727	-0.350122	A3	2.13018e-10	4.03319e-10
isotig11457	Arabidopsis Hop2 homolog	3e-35	144	AT1G13330.1	-0.766227	0.766891	0.472805	-0.189019	-0.284449	A3	2.18105e-10	4.12386e-10
isotig06840	unknown protein; Has 27 Blast hits to 27 proteins in 10 species: Archae - 0; Bacteria - 0; Metazoa - 0; Fungi - 0; Plants - 27; Viruses - 0; Other Eukaryotes - 0 (source: NCBI BLink).	4e-14	75.1	AT3G07640.1	-0.288554	0.146851	0.395397	-0.100353	-0.153341	A3	2.2399e-10	4.23441e-10
isotig11013	NADPH-dependent thioredoxin reductase B	4e-133	471	AT4G35460.1	0.00209284	0.489063	0.239736	-0.435395	-0.295497	A3	2.29179e-10	4.32807e-10
isotig09884	Auxin efflux carrier family protein	1e-159	560	AT1G70940.1	-0.352144	0.476961	0.156679	0.0230615	-0.304558	A3	2.29756e-10	4.33823e-10
isotig10077	Phosphoglucomutase/phosphomannomutase family protein	0	872	AT1G70730.3	-0.353359	0.186027	0.294099	-0.142845	0.0160783	A3	2.43676e-10	4.594e-10
Cj.20097_1	dual specificity protein phosphatase family protein	4e-22	101	AT5G23720	-0.453121	0.391671	0.483856	-0.0719749	-0.350431	A3	2.55257e-10	4.80169e-10
isotig05126	binding	3.3	28.1	AT1G58230.1	-0.422435	0.542513	0.21228	-0.0524941	-0.279864	A3	2.60309e-10	4.89175e-10
isotig11546	PLAC8 family protein	3e-08	55.5	AT4G35920.2	0.0384745	0.660307	0.26071	-0.183357	-0.776135	A3	2.6149e-10	4.91286e-10
isotig11446	Reticulon family protein	3e-29	126	AT3G10915.2	-0.336865	0.442699	0.337122	-0.289709	-0.153247	A3	2.63246e-10	4.94273e-10
isotig08100	Lung seven transmembrane receptor family protein	9e-134	474	AT5G18520.1	-0.272237	0.380476	0.175785	-0.138968	-0.145056	A3	2.68777e-10	5.04316e-10
isotig01077	Protein kinase superfamily protein	1e-60	228	AT2G20300.1	-0.31061	0.333672	0.187316	-0.103226	-0.107153	A3	2.81047e-10	5.26446e-10
isotig10826	Peptide methionine sulfoxide reductase family protein	3e-39	110	AT2G18030.1	-0.207325	0.422007	0.0432157	-0.0920169	-0.165881	A3	2.96103e-10	5.53898e-10
isotig07247	leucine-rich repeat transmembrane protein kinase family protein	1e-46	139	AT1G68400.1	-0.244114	0.603729	0.0631463	-0.0457816	-0.376979	A3	3.02173e-10	5.6487e-10
isotig14061	mitochondrial import receptor subunit TOM5 homolog	2e-13	72.8	AT5G08040.1	-0.364301	0.32027	0.408883	-0.0859671	-0.278885	A3	3.10159e-10	5.79504e-10
isotig11955	exocyst subunit exo70 family protein G1	6e-33	136	AT4G31540.1	-0.329054	0.321605	0.753763	-0.27701	-0.469303	A3	3.13098e-10	5.84798e-10
isotig07089	COP1-interacting protein-related	0.076	33.5	AT1G72410.2	-0.311399	0.574252	0.124357	-0.112946	-0.274264	A3	3.18595e-10	5.94664e-10
Cj.8266_1	unknown protein	5e-05	43.9	AT3G63430	-0.637144	1.03463	0.599348	-0.221321	-0.775511	A3	3.20027e-10	5.97235e-10
isotig09668	Protein of unknown function (DUF1005)	9e-21	97.1	AT4G29310.1	-0.156243	0.31464	0.24473	0.0155533	-0.41868	A3	3.22108e-10	6.00917e-10
isotig09455	Ribosomal L22e protein family	7e-37	150	AT3G05560.3	-0.289661	0.36358	0.111006	-0.0980092	-0.086916	A3	3.25565e-10	6.06956e-10
Cj.26652_1	NAD(P)-binding Rossmann-fold superfamily protein	3e-06	47	AT3G26760	-0.65138	2.23724	0.455716	-0.692903	-1.34867	A3	3.27069e-10	6.09657e-10
isotig11688	Plant protein of unknown function (DUF869)	3e-43	103	AT1G47900.1	-0.61328	0.672127	0.342461	0.0585869	-0.459895	A3	3.52651e-10	6.54694e-10
Cj.6309_1	GATA type zinc finger transcription factor family protein	8e-49	191	AT3G55770	-0.418647	0.281476	0.547109	-0.0107991	-0.399139	A3	3.68455e-10	6.82546e-10
isotig04718	ATP binding microtubule motor family protein	9e-05	43.5	AT3G16060.1	-0.764319	0.877233	0.133414	0.164117	-0.410445	A3	4.02493e-10	7.43234e-10
Cj.18390_1	Protein kinase superfamily protein	7e-19	89.7	AT1G79640	-0.211986	0.522657	0.302174	-0.363299	-0.249547	A3	4.22624e-10	7.7807e-10
isotig03780	Glycosyl hydrolase family 47 protein	6e-57	216	AT5G43710.1	-0.389882	0.383935	0.211541	-0.158118	-0.0474753	A3	4.30735e-10	7.92607e-10
isotig03563	Protein of unknown function, DUF538	1e-32	135	AT4G02360.1	-0.143348	0.332748	0.133655	-0.208986	-0.11407	A3	4.38511e-10	8.05575e-10
isotig07885	SAUR-like auxin-responsive protein family	3e-22	101	AT2G21220.1	-0.7853	0.793905	0.573377	-0.0941328	-0.48785	A3	4.47163e-10	8.20651e-10
isotig03115	microtubule end binding protein EB1A	1e-60	229	AT3G47690.1	-0.186215	0.393821	0.498599	-0.26097	-0.445236	A3	4.54666e-10	8.34007e-10
isotig10168	ARM repeat superfamily protein	7e-87	317	AT2G45720.2	-0.138476	0.281455	0.261446	-0.0240867	-0.380339	A3	4.55582e-10	8.35549e-10
isotig02296	histone H2A 12	1e-40	162	AT5G02560.1	-0.428204	0.763178	0.138014	-0.246763	-0.226225	A3	4.57017e-10	8.37902e-10
Cj.1683_1	Adenine nucleotide alpha hydrolases-like superfamily protein	4e-52	201	AT3G03270	-0.38914	0.506864	0.340912	-0.272795	-0.185842	A3	4.982e-10	9.10089e-10
isotig11568	AZA-guanine resistant1	7e-61	230	AT3G10960.1	-0.207465	0.417891	0.153764	-0.0719351	-0.292255	A3	4.98588e-10	9.10647e-10
Cj.18400_1	Fatty acid/sphingolipid desaturase	1e-07	52.4	AT2G46210	-0.0224805	0.48478	0.0666309	-0.378618	-0.150312	A3	5.09978e-10	9.3007e-10
Cj.2600_1	cold shock domain protein 1	0.002	38.5	AT4G36020	-0.362812	0.364938	0.286481	-0.00542394	-0.283183	A3	5.14406e-10	9.37835e-10
isotig12883	root hair specific 10	7e-44	113	AT1G70460.1	-0.075949	0.172661	0.206952	0.0728795	-0.376543	A3	5.54214e-10	1.0066e-09
isotig12262	Putative membrane lipoprotein	1e-57	220	AT1G10380.1	-0.291871	0.524053	0.11014	-0.0644192	-0.277903	A3	5.63738e-10	1.02288e-09
isotig03246	P-loop containing nucleoside triphosphate hydrolases superfamily protein	6e-59	169	AT2G28620.1	-0.638795	0.843614	0.289263	-0.0418603	-0.452223	A3	5.85036e-10	1.06031e-09
isotig06421	RNA-binding (RRM/RBD/RNP motifs) family protein	2e-38	156	AT1G66260.2	-0.422565	0.438403	0.326217	0.0402803	-0.382336	A3	6.35371e-10	1.1489e-09
isotig06260	ROP interactive partner 3	2e-41	167	AT2G37080.1	-0.481897	0.37725	0.736129	-0.220397	-0.411085	A3	6.50559e-10	1.17521e-09
isotig09062	Galactose oxidase/kelch repeat superfamily protein	2e-41	164	AT3G61590.2	-0.0584162	0.328515	0.248622	-0.0595134	-0.459207	A3	6.53995e-10	1.18065e-09
isotig14215	selenoprotein family protein	1e-55	213	AT1G05720.1	-0.372459	0.356264	0.502159	-0.214876	-0.271088	A3	6.56601e-10	1.18516e-09
Cj.7577_1	Endomembrane protein 70 protein family	1e-27	120	AT2G01970	-0.225009	0.360487	0.395718	-0.275814	-0.255382	A3	6.93734e-10	1.24933e-09
isotig08242	cyclin-dependent kinase C;1	0.12	33.5	AT5G10270.1	-0.109204	0.470627	0.146985	-0.144595	-0.363814	A3	7.15881e-10	1.28754e-09
isotig07193	unknown protein; FUNCTIONS IN: molecular_function unknown; INVOLVED IN: biological_process unknown; LOCATED IN: endomembrane system; EXPRESSED IN: 22 plant structures; EXPRESSED DURING: 13 growth stages; Has 34 Blast hits to 34 proteins in 12 species: Archae - 0; Bacteria - 0; Metazoa - 0; Fungi - 0; Plants - 34; Viruses - 0; Other Eukaryotes - 0 (source: NCBI BLink).	1e-26	85.9	AT1G14990.1	-0.196339	0.434521	0.164383	-0.210559	-0.192005	A3	7.66147e-10	1.37325e-09
isotig10716	DHHC-type zinc finger family protein	7e-118	421	AT3G26935.1	-0.296199	0.315497	0.13786	0.0534404	-0.210598	A3	8.05335e-10	1.44023e-09
isotig01076	Protein kinase superfamily protein	3e-58	220	AT2G20300.1	-0.334702	0.334318	0.214347	-0.132731	-0.081232	A3	8.12689e-10	1.45197e-09
isotig04087	2-oxoglutarate (2OG) and Fe(II)-dependent oxygenase superfamily protein	3e-75	278	AT1G12010.1	-1.70347	1.92413	0.482125	0.187429	-0.890211	A3	8.2465e-10	1.47215e-09
isotig13389	Dynein light chain type 1 family protein	3e-34	142	AT4G15930.1	-0.223519	0.119818	0.362223	-0.0734679	-0.185054	A3	9.20937e-10	1.63744e-09
isotig10641	ARM repeat superfamily protein	2e-36	150	AT1G01830.1	-0.129996	0.520625	0.191965	-0.0853269	-0.497267	A3	9.7404e-10	1.72769e-09
isotig07332	unknown protein; BEST Arabidopsis thaliana protein match is: unknown protein (TAIR:AT5G54150.1); Has 104 Blast hits to 102 proteins in 23 species: Archae - 0; Bacteria - 0; Metazoa - 11; Fungi - 0; Plants - 88; Viruses - 0; Other Eukaryotes - 5 (source: NCBI BLink).	0.96	30	AT5G54148.1	0.0279119	0.308218	0.104078	-0.333118	-0.10709	A3	1.00484e-09	1.78003e-09
isotig10544	Protein of unknown function (DUF2921)	0.0001	35	AT1G52780.1	-0.567888	0.792524	-0.0897275	-0.110871	-0.0240371	A3	1.03072e-09	1.8247e-09
Cj.9114_1	ubiquitin-conjugating enzyme 22	2e-32	135	AT5G05080	-0.142717	0.418783	0.20203	-0.297293	-0.180804	A3	1.03849e-09	1.83817e-09
Cj.12130_1	alpha-xylosidase 1	1e-19	93.2	AT1G68560	-0.176389	0.523322	0.300583	0.136145	-0.78366	A3	1.17025e-09	2.06084e-09
isotig03504	homeobox protein 6	2e-39	160	AT2G22430.1	-0.692456	0.735465	0.309	-0.407062	0.0550533	A3	1.20612e-09	2.12164e-09
isotig09552	unknown protein; FUNCTIONS IN: molecular_function unknown; INVOLVED IN: biological_process unknown; EXPRESSED IN: 20 plant structures; EXPRESSED DURING: 12 growth stages; BEST Arabidopsis thaliana protein match is: unknown protein (TAIR:AT5G65440.1).	5e-05	44.3	AT4G24610.2	-0.654165	0.615068	0.302696	0.0391103	-0.302708	A3	1.22743e-09	2.15741e-09
Cj.10518_1	HAD superfamily, subfamily IIIB acid phosphatase	2e-35	145	AT2G38600	-0.740268	0.269118	0.688558	-0.615118	0.397709	A3	1.29836e-09	2.27738e-09
isotig13769	Histone superfamily protein	1e-49	192	AT1G08880.1	-0.497865	0.626368	0.223006	-0.199558	-0.151952	A3	1.3818e-09	2.41876e-09
Cj.3934_1	Dihydrolipoamide succinyltransferase	1e-154	543	AT5G55070	-0.216014	0.368742	0.418174	-0.274004	-0.296899	A3	1.50383e-09	2.62406e-09
Cj.2970_1	unknown protein	2e-24	110	AT3G07640	-0.288745	0.174807	0.43849	-0.161389	-0.163164	A3	1.567e-09	2.7291e-09
isotig07038	FUNCTIONS IN: molecular_function unknown; INVOLVED IN: biological_process unknown; LOCATED IN: plasma membrane; EXPRESSED IN: 22 plant structures; EXPRESSED DURING: 13 growth stages; CONTAINS InterPro DOMAIN/s: RPM1-interacting protein 4, defence response (InterPro:IPR008700); BEST Arabidopsis thaliana protein match is: unknown protein (TAIR:AT5G09960.1); Has 30201 Blast hits to 17322 proteins in…	9e-05	43.1	AT5G64850.1	-0.553879	0.610971	0.315985	-0.170211	-0.202867	A3	1.63852e-09	2.85098e-09
isotig10370	Ribosomal protein L31e family protein	1e-39	159	AT2G19740.1	-0.290584	0.485835	0.00762386	-0.137172	-0.0657019	A3	1.83199e-09	3.17513e-09
isotig02487	Ribosomal protein L16p/L10e family protein	2e-112	402	AT1G26910.1	-0.182996	0.555524	0.139418	-0.209356	-0.30259	A3	1.83585e-09	3.18082e-09
isotig01242	arginosuccinate synthase family	0	669	AT4G24830.1	-0.271085	0.437855	-0.0642307	-0.0868044	-0.0157356	A3	1.86972e-09	3.23797e-09
isotig08397	Mitochondrial ATP synthase D chain-related protein	0.0002	42.4	AT2G38580.1	-0.0894569	0.395264	0.236097	-0.388049	-0.153856	A3	1.94846e-09	3.36749e-09
isotig06685	BEST Arabidopsis thaliana protein match is: proline-rich family protein (TAIR:AT3G09000.1); Has 1807 Blast hits to 1807 proteins in 277 species: Archae - 0; Bacteria - 0; Metazoa - 736; Fungi - 347; Plants - 385; Viruses - 0; Other Eukaryotes - 339 (source: NCBI BLink).	8.7	27.3	AT5G01280.1	-0.597304	0.588813	0.0830845	0.140277	-0.214871	A3	1.9782e-09	3.41675e-09
Cj.21282_1	binding	0.003	38.5	AT4G27750	-0.26657	0.137536	0.363464	-0.0740362	-0.160393	A3	2.29393e-09	3.9436e-09
isotig08873	P-loop nucleoside triphosphate hydrolases superfamily protein with CH (Calponin Homology) domain	3.2	28.9	AT3G10310.1	-0.605638	0.897061	0.370405	0.0347596	-0.696588	A3	2.33145e-09	4.00562e-09
Cj.18755_1	double-stranded DNA binding	0.74	30.4	AT5G24630	-0.340698	0.484127	0.182836	-0.0450296	-0.281235	A3	2.43516e-09	4.17731e-09
Cj.2849_1	Translation initiation factor IF2/IF5	4e-17	64.7	AT1G77840	-0.173325	0.522269	0.16443	-0.155819	-0.357554	A3	2.4657e-09	4.22773e-09
isotig11586	K+ efflux antiporter 4	5e-65	244	AT2G19600.1	-0.0597644	0.478538	0.215704	-0.388504	-0.245975	A3	2.56529e-09	4.38761e-09
isotig06777	indole-3-acetic acid inducible 14	7e-61	230	AT4G14550.1	-0.276946	0.683302	0.578519	-0.59458	-0.390294	A3	2.59047e-09	4.42863e-09
Cj.527_2	S-adenosyl-L-methionine-dependent methyltransferases superfamily protein	9	27.3	AT1G78140	-0.440535	0.509162	0.375775	-0.20842	-0.235983	A3	2.69627e-09	4.60451e-09
isotig05955	C2H2 and C2HC zinc fingers superfamily protein	1.4	29.3	AT5G60470.1	-0.992031	0.995142	0.151145	0.0501145	-0.204371	A3	2.80538e-09	4.78346e-09
Cj.22020_1	plasma membrane intrinsic protein 1C	1e-48	189	AT1G01620	-0.297289	0.451686	0.337942	-0.118619	-0.37372	A3	2.86792e-09	4.88859e-09
isotig14221	villin 3	7e-94	340	AT3G57410.1	-0.896025	0.846378	0.414479	0.134152	-0.498984	A3	2.88303e-09	4.91132e-09
isotig12365	RAB GTPase homolog A1D	5.4	27.3	AT4G18800.1	-0.70456	0.851946	-0.109861	0.0520416	-0.089567	A3	2.92932e-09	4.98403e-09
isotig05846	beta-hexosaminidase 3	1e-174	444	AT1G65590.1	-0.269905	0.431079	0.207943	-0.176695	-0.192422	A3	3.02818e-09	5.1467e-09
isotig08122	proliferating cellular nuclear antigen 1	6e-125	443	AT1G07370.1	-0.0977836	0.496518	0.135226	-0.372491	-0.16147	A3	3.07714e-09	5.22589e-09
isotig09717	unknown protein; CONTAINS InterPro DOMAIN/s: Uncharacterised protein family UPF0307 (InterPro:IPR006839); Has 30201 Blast hits to 17322 proteins in 780 species: Archae - 12; Bacteria - 1396; Metazoa - 17338; Fungi - 3422; Plants - 5037; Viruses - 0; Other Eukaryotes - 2996 (source: NCBI BLink).	1e-09	59.7	AT4G24175.1	-0.308491	0.137602	0.439027	-0.0994776	-0.168661	A3	3.55673e-09	6.02005e-09
isotig12385	NAD(P)-linked oxidoreductase superfamily protein	2e-73	271	AT2G37770.2	-0.505883	0.478506	0.237913	-0.244778	0.0342421	A3	3.5656e-09	6.03322e-09
isotig10945	ARM repeat superfamily protein	0.11	33.1	AT5G11550.1	-0.290758	0.704428	0.348009	0.0820665	-0.843746	A3	3.63962e-09	6.1547e-09
Cj.3445_1	UDP-glucose:glycoprotein glucosyltransferases	1e-39	159	AT1G71220	0.0567034	0.453203	0.08128	-0.253017	-0.338169	A3	3.82112e-09	6.44833e-09
isotig08623	Ribosomal protein S21e	1e-30	121	AT5G27700.1	-0.390233	0.356336	0.0720562	-0.014418	-0.0237406	A3	3.86062e-09	6.51248e-09
isotig10214	unknown protein; FUNCTIONS IN: molecular_function unknown; INVOLVED IN: biological_process unknown; LOCATED IN: endomembrane system; EXPRESSED IN: male gametophyte, pollen tube; EXPRESSED DURING: M germinated pollen stage; BEST Arabidopsis thaliana protein match is: unknown protein (TAIR:AT5G15320.1); Has 64 Blast hits to 64 proteins in 11 species: Archae - 0; Bacteria - 0; Metazoa - 0; Fungi - 0…	9e-11	63.5	AT3G01130.1	-0.349585	0.330927	0.286169	-0.103089	-0.164421	A3	3.90078e-09	6.57722e-09
isotig09854	AZA-guanine resistant1	3e-66	247	AT3G10960.1	-0.22045	0.558185	0.116145	-0.0912458	-0.362633	A3	4.10755e-09	6.9111e-09
isotig14245	Protein kinase superfamily protein	9e-13	71.2	AT5G59700.1	-0.764025	0.798295	-0.00917696	0.127689	-0.152782	A3	4.1691e-09	7.0104e-09
Cj.16402_1	FUNCTIONS IN: molecular_function unknown	0.85	30	AT3G14120	-0.234255	0.69385	0.507065	0.0078931	-0.974553	A3	4.31358e-09	7.24123e-09
isotig04917	Endomembrane protein 70 protein family	2e-73	271	AT5G35160.2	-0.364248	0.380002	0.258747	-0.115896	-0.158604	A3	4.67224e-09	7.82314e-09
isotig01473	O-fucosyltransferase family protein	5e-66	248	AT1G35510.1	0.0403448	0.647048	0.0967187	-0.18161	-0.602501	A3	5.14891e-09	8.59006e-09
isotig05989	RHO guanyl-nucleotide exchange factor 7	5e-70	260	AT5G02010.1	-0.338154	0.621955	0.357395	-0.191916	-0.449279	A3	5.46545e-09	9.0962e-09
isotig12757	histone H2A 12	4e-32	134	AT5G02560.1	-0.28471	0.314109	0.320771	-0.239493	-0.110678	A3	5.49848e-09	9.14841e-09
isotig10914	fatty acid desaturase 2	2e-154	543	AT3G12120.2	-0.0155635	0.370927	0.273606	-0.415506	-0.213464	A3	6.49311e-09	1.07403e-08
isotig03677	Leucine-rich repeat protein kinase family protein	2e-50	115	AT1G63430.2	-0.481495	0.488053	0.246693	0.0178626	-0.271114	A3	6.96487e-09	1.14931e-08
Cj.3318_1	Transducin/WD40 repeat-like superfamily protein	9e-50	194	AT1G49910	-0.158653	0.294941	0.109515	-0.0948686	-0.150935	A3	7.49474e-09	1.23344e-08
Cj.9948_1	serine-rich protein-related	0.69	30.8	AT5G25280	-0.382848	0.35961	0.228043	0.0558324	-0.260637	A3	7.62587e-09	1.25408e-08
isotig03977	Protein of unknown function, DUF593	4e-14	74.7	AT4G13630.2	-0.437264	0.354539	0.35104	-0.359	0.090686	A3	7.81522e-09	1.28427e-08
isotig06741	inhibitor/interactor with cyclin-dependent kinase	0.027	35.8	AT5G48820.2	0.00965947	0.684318	0.223488	-0.101164	-0.816302	A3	9.40447e-09	1.53449e-08
isotig07562	catalase 2	2e-169	592	AT4G35090.2	-0.330287	0.456033	0.884003	-0.442884	-0.566865	A3	9.49299e-09	1.54847e-08
isotig04212	DHHC-type zinc finger family protein	2e-54	183	AT1G69420.1	-0.226075	0.547094	0.0991604	-0.0879267	-0.332253	A3	9.61521e-09	1.56748e-08
isotig12049	Walls Are Thin 1	1e-120	429	AT1G75500.2	-0.160047	0.840979	0.414218	-0.116396	-0.978754	A3	9.6871e-09	1.57897e-08
isotig11919	ureidoglycine aminohydrolase	9e-59	223	AT4G17050.1	-0.249552	0.296185	0.421494	-0.160487	-0.307641	A3	1.18338e-08	1.91646e-08
Cj.997_1	proliferating cellular nuclear antigen 1	1e-127	451	AT1G07370	-0.0856621	0.508488	0.104028	-0.376169	-0.150685	A3	1.18949e-08	1.92578e-08
isotig05476	NADH-Ubiquinone oxidoreductase (complex I), chain 5 protein	1.1	30	ATCG01010.1	-0.12721	0.883042	0.406245	-0.148181	-1.0139	A3	1.20405e-08	1.94793e-08
isotig01243	arginosuccinate synthase family	0	695	AT4G24830.1	-0.268136	0.43787	-0.0605866	-0.0842571	-0.0248905	A3	1.21043e-08	1.95739e-08
isotig09970	AZA-guanine resistant1	9e-31	129	AT3G10960.1	-0.320675	0.701928	0.178111	-0.102084	-0.45728	A3	1.25724e-08	2.03041e-08
isotig06947	P-loop containing nucleoside triphosphate hydrolases superfamily protein	4e-46	180	AT1G03905.1	-0.320402	0.39991	0.572874	-0.352823	-0.299559	A3	1.30123e-08	2.09778e-08
isotig01244	arginosuccinate synthase family	0	697	AT4G24830.1	-0.256273	0.421919	-0.0734287	-0.098478	0.00626076	A3	1.36343e-08	2.19454e-08
Cj.4939_1	Leucine-rich repeat protein kinase family protein	1e-13	73.6	AT2G36570	-0.432719	0.540517	-0.00128338	-0.00750523	-0.0990088	A3	1.36963e-08	2.20357e-08
isotig07552	SNF2 domain-containing protein / helicase domain-containing protein	0.94	30.4	AT3G12810.1	-0.273233	0.26296	0.361367	-0.193854	-0.15724	A3	1.41705e-08	2.27688e-08
isotig01241	arginosuccinate synthase family	0	666	AT4G24830.1	-0.236012	0.42535	-0.0854737	-0.113134	0.00926994	A3	1.45274e-08	2.33151e-08
isotig04912	Calcineurin-like metallo-phosphoesterase superfamily protein	1e-62	236	AT1G53710.1	-0.231534	0.398755	-0.0639601	-0.016219	-0.0870413	A3	1.49764e-08	2.40043e-08
Cj.12702_1	SEUSS transcriptional co-regulator	1.5	30	AT1G43850	-0.228444	0.152586	0.450721	-0.0657105	-0.309153	A3	1.6993e-08	2.71226e-08
isotig13800	Cation efflux family protein	0.0001	44.7	AT2G04620.1	-0.487433	0.493496	0.263078	-0.148591	-0.120549	A3	1.77943e-08	2.83361e-08
isotig08288	unknown protein; FUNCTIONS IN: molecular_function unknown; LOCATED IN: chloroplast; EXPRESSED IN: 22 plant structures; EXPRESSED DURING: 13 growth stages; Has 35333 Blast hits to 34131 proteins in 2444 species: Archae - 798; Bacteria - 22429; Metazoa - 974; Fungi - 991; Plants - 531; Viruses - 0; Other Eukaryotes - 9610 (source: NCBI BLink).	1e-35	145	AT2G04360.1	-0.0808095	0.499112	0.335989	-0.465306	-0.288985	A3	1.83864e-08	2.92495e-08
isotig13774	Myosin family protein with Dil domain	1e-109	263	AT1G08730.1	-0.857803	0.622597	0.82096	0.0196821	-0.605436	A3	1.96694e-08	3.11918e-08
Cj.2807_1	Endoplasmic reticulum vesicle transporter protein	6e-67	251	AT3G22290	-0.101893	0.381234	0.135369	-0.238953	-0.175757	A3	2.05435e-08	3.25314e-08
isotig09394	Leucine-rich receptor-like protein kinase family protein	7e-20	94.4	AT2G26330.1	-0.692072	0.904945	0.162352	0.242677	-0.617901	A3	2.06936e-08	3.27644e-08
isotig14383	peptidoglycan-binding LysM domain-containing protein	0.84	30	AT5G08200.1	-0.34972	0.229508	0.551096	-0.179266	-0.251619	A3	2.09495e-08	3.31458e-08
isotig08069	unknown protein; EXPRESSED IN: 16 plant structures; EXPRESSED DURING: 10 growth stages; BEST Arabidopsis thaliana protein match is: unknown protein (TAIR:AT1G42430.2).	6e-100	361	AT3G55760.3	-0.348021	0.392769	0.0520256	-0.00915848	-0.0876152	A3	2.16064e-08	3.41119e-08
isotig11408	Nucleoside transporter family protein	0.42	31.2	AT1G02630.2	-0.728608	0.66236	0.0563302	0.217287	-0.207369	A3	2.25556e-08	3.55598e-08
isotig12718	F-box family protein	2e-24	108	AT4G33160.1	-0.064771	0.329885	0.199316	-0.112716	-0.351714	A3	2.51175e-08	3.94861e-08
isotig03548	DNAse I-like superfamily protein	1e-21	99	AT3G63240.1	-0.467292	0.660613	0.051683	-0.0385562	-0.206447	A3	2.81212e-08	4.39644e-08
Cj.10620_1	SPFH/Band 7/PHB domain-containing membrane-associated protein family	5e-69	257	AT2G03510	-0.344969	0.432534	-0.0985934	-0.040684	0.051713	A3	2.83076e-08	4.42308e-08
isotig11336	Adenine nucleotide alpha hydrolases-like superfamily protein	4e-54	209	AT3G03270.2	-0.263247	0.148729	0.356312	-0.118049	-0.123744	A3	3.04694e-08	4.75215e-08
isotig05375	TCP family transcription factor	0.2	32	AT5G51910.2	-0.37784	0.529558	0.154444	-0.212544	-0.0936184	A3	3.35329e-08	5.21472e-08
isotig10727	MATE efflux family protein	0.017	36.6	AT3G21690.1	-0.00298014	0.256995	0.138436	-0.0247036	-0.367747	A3	4.27575e-08	6.59242e-08
isotig08755	Protein phosphatase 2C family protein	2e-53	206	AT3G02750.3	-0.286408	0.333492	0.164933	-0.163669	-0.048349	A3	4.94519e-08	7.59599e-08
isotig03114	microtubule end binding protein EB1A	2e-60	229	AT3G47690.1	-0.194576	0.255172	0.45678	-0.251964	-0.265412	A3	5.24595e-08	8.04457e-08
isotig07749	Endoplasmic reticulum vesicle transporter protein	6e-42	166	AT3G22290.1	-0.0575926	0.421154	0.0698902	-0.252504	-0.180948	A3	5.3794e-08	8.24236e-08
isotig03714	Nucleotide-diphospho-sugar transferase family protein	2e-30	127	AT4G15970.1	-0.411918	0.704135	0.361703	-0.460504	-0.193417	A3	5.83207e-08	8.91371e-08
isotig13478	ACT domain-containing protein	4e-49	192	AT2G39570.1	-0.269346	0.279916	0.178892	-0.0010214	-0.188441	A3	5.99023e-08	9.15165e-08
isotig06823	glycine/proline-rich protein	1.1	29.3	AT5G07570.1	-0.688765	0.878263	0.234625	0.0675301	-0.491653	A3	6.16171e-08	9.40454e-08
Cj.2721_1	Major facilitator superfamily protein	1e-147	519	AT5G26340	-0.272408	0.121095	0.470918	-0.0574629	-0.262142	A3	6.18919e-08	9.43997e-08
isotig11963	glutamate receptor 3.3	1e-52	202	AT1G42540.1	-0.423377	0.268739	0.240845	-0.128467	0.0422593	A3	8.41251e-08	1.27049e-07
isotig07334	P-loop containing nucleoside triphosphate hydrolases superfamily protein	7e-56	212	AT1G59540.1	-0.626889	0.803628	-0.00402849	-0.154367	-0.0183436	A3	8.76523e-08	1.32222e-07
isotig13886	ovate family protein 1	0.93	31.2	AT5G01840.1	-0.23696	0.777173	0.297691	-0.27659	-0.561313	A3	8.895e-08	1.34134e-07
isotig04433	ARM repeat superfamily protein	5e-141	497	AT3G01780.1	-0.313345	0.301132	0.235143	-0.00554973	-0.21738	A3	9.10452e-08	1.37107e-07
isotig07406	Disease resistance protein (TIR-NBS-LRR class) family	3.8	29.6	AT5G17970.1	-0.651971	0.546373	0.121125	0.290129	-0.305656	A3	9.35349e-08	1.40747e-07
isotig05777	Major facilitator superfamily protein	0	791	AT5G26340.1	-0.273078	0.155667	0.453545	-0.0785785	-0.257556	A3	9.4857e-08	1.42595e-07
isotig13253	mechanosensitive channel of small conductance-like 5	2e-125	446	AT3G14810.1	-0.458929	0.600322	0.202606	-0.227531	-0.116467	A3	9.91677e-08	1.48832e-07
isotig08203	phosphate starvation-induced gene 2	2e-56	181	AT1G73010.1	-0.187853	0.16085	0.419587	0.0323553	-0.424939	A3	1.00476e-07	1.50714e-07
isotig12699	unknown protein; BEST Arabidopsis thaliana protein match is: unknown protein (TAIR:AT1G14630.1); Has 118 Blast hits to 118 proteins in 14 species: Archae - 0; Bacteria - 0; Metazoa - 0; Fungi - 0; Plants - 118; Viruses - 0; Other Eukaryotes - 0 (source: NCBI BLink).	6e-27	117	AT2G01990.1	-0.461703	0.551413	0.161805	-0.202244	-0.0492706	A3	1.01134e-07	1.5164e-07
isotig03484	Leucine-rich repeat protein kinase family protein	0	1041	AT5G61480.1	-0.461152	0.552675	0.133003	0.0915069	-0.316033	A3	1.13255e-07	1.69193e-07
isotig14487	Caleosin-related family protein	1e-80	296	AT2G33380.1	-0.343042	0.426235	0.205095	-0.197237	-0.0910519	A3	1.1462e-07	1.71141e-07
Cj.12561_1	RNA-binding KH domain-containing protein	0.14	32.7	AT5G56140	-0.425205	0.278796	0.388541	-0.203476	-0.0386551	A3	1.22005e-07	1.81799e-07
isotig04152	unknown protein; FUNCTIONS IN: molecular_function unknown; INVOLVED IN: embryo development; LOCATED IN: chloroplast; EXPRESSED IN: 19 plant structures; EXPRESSED DURING: 13 growth stages; Has 17135 Blast hits to 10204 proteins in 644 species: Archae - 47; Bacteria - 1684; Metazoa - 5536; Fungi - 2506; Plants - 1043; Viruses - 361; Other Eukaryotes - 5958 (source: NCBI BLink).	0.025	36.2	AT3G14900.1	-0.517691	0.473489	0.261368	0.114354	-0.331521	A3	1.23614e-07	1.84147e-07
Cj.17523_1	polyubiquitin 3	1e-159	558	AT5G03240	-0.00653295	0.528438	0.0800919	-0.334282	-0.267715	A3	1.24372e-07	1.85234e-07
isotig00580	ABC-2 and Plant PDR ABC-type transporter family protein	4e-79	292	AT1G59870.1	-0.293116	0.609995	0.366428	-0.232377	-0.45093	A3	1.26134e-07	1.87775e-07
isotig00577	ABC-2 and Plant PDR ABC-type transporter family protein	0	805	AT1G59870.1	-0.338635	0.320284	0.475625	-0.0948646	-0.36241	A3	1.49145e-07	2.2102e-07
Cj.3497_1	phosphate transporter 3	4e-29	124	AT5G14040	-0.199708	0.581312	0.283189	-0.457214	-0.207579	A3	1.57675e-07	2.33098e-07
Cj.7039_1	Ribosomal L27e protein family	5e-56	214	AT3G22230	-0.170903	0.442054	0.0675575	-0.125913	-0.212794	A3	1.7529e-07	2.58311e-07
isotig05816	ARM repeat superfamily protein	9e-51	182	AT3G08947.1	-0.333034	0.642178	-0.135932	-0.0393211	-0.133892	A3	1.81071e-07	2.66653e-07
isotig12323	conserved oligomeric Golgi complex component-related / COG complex component-related	4e-42	168	AT5G11980.1	-0.16954	0.120612	0.443646	-0.178492	-0.216225	A3	1.9016e-07	2.79665e-07
isotig12199	Phototropic-responsive NPH3 family protein	6e-49	191	AT2G47860.3	-0.4315	0.397536	0.186906	0.0946608	-0.247603	A3	2.06203e-07	3.02254e-07
isotig12750	Vps51/Vps67 family (components of vesicular transport) protein	2e-109	393	AT4G02030.2	-0.106202	0.290184	0.240078	-0.289405	-0.134655	A3	2.14219e-07	3.13381e-07
isotig01852	ADR1-like 1	1e-99	322	AT4G33300.2	-0.566472	0.665508	0.0906446	0.0754707	-0.265151	A3	2.2416e-07	3.27361e-07
isotig14005	KNOX/ELK homeobox transcription factor	0.36	31.6	AT1G62360.1	-0.416502	0.449058	0.340884	-0.253731	-0.119709	A3	2.3341e-07	3.40465e-07
Cj.5221_1	Mitochondrial substrate carrier family protein	6e-21	98.2	AT5G19760	-0.162746	0.379707	0.371182	-0.158457	-0.429687	A3	2.51714e-07	3.66778e-07
isotig13952	Ribosomal L5P family protein	2e-92	335	AT5G45775.2	-0.321941	0.578603	0.139652	-0.229842	-0.166471	A3	2.56219e-07	3.73145e-07
isotig13506	ATP binding microtubule motor family protein	2e-55	212	AT3G16060.1	-0.782936	0.879272	-0.0473508	0.202134	-0.251119	A3	2.62157e-07	3.81442e-07
isotig07298	Protein kinase superfamily protein	8e-42	82.4	AT1G78530.1	-0.199951	0.421603	0.265299	-0.174142	-0.312809	A3	2.79767e-07	4.06476e-07
isotig11818	Glycosyl hydrolase family 47 protein	1e-78	288	AT5G43710.1	-0.397866	0.295037	0.355333	-0.181616	-0.0708878	A3	3.24178e-07	4.68784e-07
isotig08014	Thioredoxin superfamily protein	1e-66	250	AT5G11640.1	-0.250655	0.216774	0.265907	-0.0985679	-0.133458	A3	3.30293e-07	4.77003e-07
isotig12664	adenosine kinase	1e-31	132	AT2G37250.1	-0.090286	0.619948	0.167542	-0.349517	-0.347688	A3	3.40555e-07	4.91375e-07
isotig01129	FUNCTIONS IN: molecular_function unknown; INVOLVED IN: response to cadmium ion; LOCATED IN: plasma membrane; EXPRESSED IN: 25 plant structures; EXPRESSED DURING: 13 growth stages; CONTAINS InterPro DOMAIN/s: Prefoldin (InterPro:IPR009053); BEST Arabidopsis thaliana protein match is: unknown protein (TAIR:AT1G05320.3); Has 470429 Blast hits to 168274 proteins in 4282 species: Archae - 6896; Bacter…	8e-07	51.6	AT2G32240.1	-0.429429	0.315034	0.555051	-0.555112	0.114456	A3	3.65484e-07	5.26177e-07
isotig08410	STRUBBELIG-receptor family 3	6e-18	69.7	AT4G03390.1	-0.306745	0.436973	0.272833	-0.0122989	-0.390763	A3	3.97461e-07	5.7021e-07
isotig13700	Leucine-rich receptor-like protein kinase family protein	1e-107	248	AT1G75820.1	-0.446614	0.501812	0.18323	0.0669642	-0.305392	A3	4.29968e-07	6.15409e-07
isotig10841	Plasma-membrane choline transporter family protein	0.23	32.3	AT5G13760.1	-0.919412	0.817216	0.463192	0.152816	-0.513812	A3	4.38901e-07	6.2787e-07
isotig07288	Acyl-CoA N-acyltransferases (NAT) superfamily protein	9e-18	86.3	AT1G18335.1	-0.213566	0.377456	0.143273	-0.138513	-0.16865	A3	4.40718e-07	6.30224e-07
isotig13396	Actin binding Calponin homology (CH) domain-containing protein	1e-79	293	AT5G48460.1	-0.0810851	0.48132	0.207348	-0.207505	-0.400079	A3	4.41718e-07	6.31491e-07
Cj.12323_1					-0.355022	0.360178	0.190393	0.0456331	-0.241183	A3	4.53623e-07	6.47924e-07
Cj.5758_1	expansin A6	1e-82	302	AT2G28950	-0.261474	0.330713	0.155593	0.000408821	-0.225241	A3	4.69001e-07	6.68336e-07
Cj.15554_1	polyubiquitin 3	1e-74	275	AT5G03240	0.0264707	0.513124	0.0418251	-0.328468	-0.252951	A3	4.7141e-07	6.71422e-07
isotig04568	Protein kinase family protein with ARM repeat domain	3e-28	122	AT1G50240.2	-0.511319	0.571693	0.439412	-0.103657	-0.396128	A3	4.97706e-07	7.07781e-07
isotig11061	hydroxyproline-rich glycoprotein family protein	0.001	39.7	AT3G02120.1	-0.46956	0.40972	0.457505	-0.0795255	-0.31814	A3	5.05634e-07	7.18686e-07
isotig10575	calcium-dependent protein kinase 32	6e-62	233	AT3G57530.1	-0.1701	0.368971	-0.0332349	-0.0577188	-0.107918	A3	5.1171e-07	7.27136e-07
isotig13567	KH domain-containing protein	0.015	38.1	AT4G10070.1	-0.320741	0.436579	0.0958594	0.195393	-0.40709	A3	5.46419e-07	7.75063e-07
isotig13970	60S acidic ribosomal protein family	5e-15	78.2	AT3G44590.1	-0.211186	0.442532	0.0559385	-0.115033	-0.172251	A3	5.67577e-07	8.04043e-07
isotig08308	Cysteine/Histidine-rich C1 domain family protein	5	27.7	AT1G55390.1	-0.357228	0.430864	-0.0589505	0.118812	-0.133498	A3	6.02607e-07	8.51486e-07
Cj.955_1	WRKY DNA-binding protein 15	9e-48	187	AT2G23320	-0.298922	0.34222	0.157906	-0.069941	-0.131263	A3	6.6084e-07	9.32103e-07
isotig02646	EID1-like 1	4	28.1	AT5G15440.1	-0.269816	0.133546	0.391593	-0.0384187	-0.216905	A3	6.61107e-07	9.32361e-07
isotig10676	GDSL-like Lipase/Acylhydrolase superfamily protein	1.9	29.3	AT3G27950.1	-0.0122118	0.378152	0.176896	-0.358767	-0.184069	A3	6.86286e-07	9.67007e-07
isotig03502	ARM repeat superfamily protein	7e-85	310	AT5G19820.1	0.0047209	0.406237	0.0115984	-0.0847357	-0.337821	A3	7.04393e-07	9.91763e-07
isotig05548	chromatin remodeling 1	3e-52	201	AT5G66750.1	-0.309211	0.43151	0.265254	-0.119616	-0.267938	A3	7.57916e-07	1.06441e-06
isotig05274	Endomembrane protein 70 protein family	3e-107	384	AT5G35160.2	-0.301156	0.373658	0.113662	-0.107339	-0.0788249	A3	7.61274e-07	1.06886e-06
isotig00416	alpha/beta-Hydrolases superfamily protein	0.0004	41.2	AT3G52430.1	-0.220705	0.301078	0.0481853	-0.0852994	-0.0432594	A3	7.88287e-07	1.10552e-06
isotig09974	Protein kinase protein with adenine nucleotide alpha hydrolases-like domain	3e-55	212	AT3G13690.1	-0.172518	0.461536	0.160471	-0.190601	-0.258889	A3	7.90383e-07	1.10832e-06
isotig02935	plasma membrane intrinsic protein 1;5	2e-138	488	AT4G23400.1	-0.243119	0.382505	0.281924	-0.153441	-0.267868	A3	8.85294e-07	1.23717e-06
isotig08389	vaculolar sorting receptor 3	0	1013	AT2G14740.2	-0.168539	0.396484	-0.106093	-0.104753	-0.017098	A3	1.05872e-06	1.47321e-06
isotig08128	Protein kinase superfamily protein	2e-151	533	AT3G22750.1	-0.179639	0.216734	0.314494	-0.250468	-0.101121	A3	1.06085e-06	1.47598e-06
Cj.788_1	acyl-CoA binding protein 4	3e-37	152	AT3G05420	-0.183607	0.485406	0.413461	-0.390485	-0.324774	A3	1.12959e-06	1.56945e-06
isotig01857	unknown protein; Has 30201 Blast hits to 17322 proteins in 780 species: Archae - 12; Bacteria - 1396; Metazoa - 17338; Fungi - 3422; Plants - 5037; Viruses - 0; Other Eukaryotes - 2996 (source: NCBI BLink).	2e-18	89.4	AT4G17010.1	-0.162579	0.206283	0.186225	-0.126861	-0.103068	A3	1.13648e-06	1.57862e-06
isotig06597	cellulose synthase 1	1e-54	209	AT4G32410.1	-0.520865	0.820043	-0.0690761	0.10659	-0.336693	A3	1.1488e-06	1.59514e-06
isotig13816	Plasma-membrane choline transporter family protein	3e-93	338	AT3G15380.1	-0.371523	0.526327	-0.0416343	0.0143588	-0.127528	A3	1.19934e-06	1.66407e-06
isotig04590	ATP binding cassette subfamily B1	0	426	AT2G36910.1	-0.372966	0.373581	0.109565	0.136839	-0.247019	A3	1.28652e-06	1.781e-06
Cj.7390_1	Outer arm dynein light chain 1 protein	0.78	29.6	AT1G48540	-0.189793	0.639175	0.0406228	0.132343	-0.622349	A3	1.3358e-06	1.84668e-06
isotig11059	NADH-ubiquinone oxidoreductase-related	4e-33	137	AT2G47690.1	-0.482767	0.386679	0.65995	-0.257812	-0.30605	A3	1.4182e-06	1.95717e-06
Cj.2130_1	unknown protein	1e-06	51.6	AT3G15534	-0.220261	0.50894	0.22802	-0.269251	-0.247447	A3	1.51317e-06	2.08407e-06
isotig07861	Minichromosome maintenance (MCM2/3/5) family protein	5e-101	363	AT2G16440.1	-0.583535	0.740567	0.203775	-0.0932348	-0.267572	A3	1.5555e-06	2.1405e-06
Cj.4882_1	ubiquitin extension protein 1	8e-69	257	AT3G52590	-0.325478	0.292443	0.220464	-0.116808	-0.0706203	A3	1.85933e-06	2.54782e-06
isotig06361	thymidylate synthase 1	3e-101	273	AT2G16370.1	-0.455556	0.351619	0.412056	-0.0590018	-0.249117	A3	2.03087e-06	2.77704e-06
isotig04520	Vps51/Vps67 family (components of vesicular transport) protein	3e-41	164	AT5G16300.4	-0.356225	0.575024	0.0945471	-0.127858	-0.185488	A3	2.17799e-06	2.96941e-06
isotig01860	alpha-xylosidase 1	0	528	AT1G68560.1	-0.216301	0.409341	0.020244	0.146345	-0.359629	A3	2.33689e-06	3.17977e-06
isotig02730	O-methyltransferase 1	1e-25	114	AT5G54160.1	-1.62348	1.79225	0.719613	-0.443713	-0.444675	A3	2.40722e-06	3.27144e-06
isotig01861	alpha-xylosidase 1	0	528	AT1G68560.1	-0.209889	0.431707	0.00518109	0.140832	-0.367831	A3	2.40998e-06	3.27479e-06
isotig02611	12-oxophytodienoate reductase 2	2e-111	221	AT1G76690.1	-0.25881	0.169986	0.584087	-0.0863	-0.408963	A3	2.62223e-06	3.55404e-06
Cj.257_1	Calcium-binding EF-hand family protein	7e-41	164	AT2G44310	-0.0440982	0.314417	0.36231	-0.282089	-0.350539	A3	3.02692e-06	4.0865e-06
isotig09767	expansin A4	1e-121	433	AT2G39700.1	-0.228844	0.339388	0.129264	-0.0489032	-0.190905	A3	3.44722e-06	4.63414e-06
isotig03245	P-loop containing nucleoside triphosphate hydrolases superfamily protein	6e-74	272	AT2G36200.2	-0.286127	0.626737	0.137785	-0.316505	-0.161891	A3	4.84499e-06	6.4559e-06
isotig00601	Domain of unknown function (DUF2431)	8e-41	165	AT1G55790.1	-0.253908	0.258304	0.0958692	0.142764	-0.243029	A3	5.23627e-06	6.95717e-06
isotig14518	Core-2/I-branching beta-1,6-N-acetylglucosaminyltransferase family protein	2e-35	145	AT5G39990.1	-0.400345	0.259313	0.613409	-0.093175	-0.379202	A3	5.59409e-06	7.42189e-06
Cj.9813_1	Thioredoxin superfamily protein	3e-51	99.8	AT5G11640	-0.25529	0.191197	0.319556	-0.117874	-0.137589	A3	5.89902e-06	7.81894e-06
isotig01074	Protein kinase superfamily protein	0	631	AT5G56890.1	-0.334204	0.413254	0.0464518	-0.0839491	-0.0415523	A3	6.04894e-06	8.00998e-06
isotig06426	WD-40 repeat family protein / beige-related	4e-59	223	AT2G45540.2	-0.241171	0.310796	0.287108	-0.0647105	-0.292023	A3	6.3339e-06	8.37629e-06
isotig03428	fatty acyl-ACP thioesterases B	6e-109	391	AT1G08510.1	-0.0173543	0.415014	0.0909012	-0.203556	-0.285005	A3	6.43846e-06	8.50439e-06
isotig01072	Protein kinase superfamily protein	0	634	AT5G56890.1	-0.33174	0.398145	0.0786088	-0.111613	-0.0334002	A3	6.60841e-06	8.72159e-06
isotig02700	purple acid phosphatase 18	5e-88	320	AT3G20500.1	-0.605006	0.584692	0.0466102	0.17733	-0.203626	A3	7.31703e-06	9.63381e-06
isotig13602	kinesin 1	7e-27	81.3	AT4G21270.1	-0.329267	0.686539	-0.033903	-0.223821	-0.0995478	A3	7.87789e-06	1.03538e-05
isotig06494	kinesin 5	2e-50	153	AT4G05190.1	-0.301584	0.61769	0.165297	-0.275055	-0.206348	A3	8.17133e-06	1.07305e-05
Cj.3920_1	Major facilitator superfamily protein	4e-64	241	AT5G26340	-0.325161	0.277952	0.514711	-0.181578	-0.285925	A3	1.00458e-05	1.31095e-05
isotig12411	ribosomal protein L23AB	8e-43	170	AT3G55280.3	-0.205623	0.314066	-0.0734992	-0.0742869	0.0393438	A3	1.04526e-05	1.36196e-05
Cj.11453_1	Polynucleotidyl transferase, ribonuclease H-like superfamily protein	0.006	38.1	AT5G26940	-0.323805	0.25594	0.221725	-0.0325106	-0.12135	A3	1.07291e-05	1.39716e-05
Cj.16283_1	Protein of unknown function, DUF538	8e-09	56.6	AT4G02360	-0.103722	0.268495	0.192642	-0.209413	-0.148002	A3	1.19921e-05	1.55631e-05
isotig12817	Coatomer, beta subunit	4e-77	284	AT4G31480.2	-0.243407	0.474399	0.0790014	-0.192621	-0.117374	A3	1.44009e-05	1.8589e-05
isotig12926	polyamine oxidase 2	8e-62	201	AT2G43020.1	-0.0139236	0.291949	0.121241	-0.216831	-0.182436	A3	1.47311e-05	1.90041e-05
isotig08812	BES1/BZR1 homolog 3	8e-17	84.7	AT4G18890.1	-0.256174	0.423549	0.21765	-0.110854	-0.27417	A3	1.6143e-05	2.07866e-05
isotig04038	Minichromosome maintenance (MCM2/3/5) family protein	1e-79	292	AT2G07690.2	-0.81355	0.989508	0.300003	-0.166139	-0.309822	A3	1.73751e-05	2.23187e-05
isotig03427	fatty acyl-ACP thioesterases B	1e-115	414	AT1G08510.1	-0.0220971	0.409073	0.10542	-0.228389	-0.264007	A3	1.97293e-05	2.52489e-05
isotig13044	Minichromosome maintenance (MCM2/3/5) family protein	4e-145	511	AT4G02060.2	-0.549502	0.702181	0.294316	-0.14966	-0.297335	A3	2.56233e-05	3.25657e-05
isotig10818	phosphatidylinositol 4-OH kinase beta2	1e-90	300	AT5G09350.1	-0.363768	0.390811	0.181282	-0.0608687	-0.147457	A3	2.75503e-05	3.49362e-05
Cj.12756_1	Adenine nucleotide alpha hydrolases-like superfamily protein	8e-55	209	AT2G47710	-0.279146	0.542185	0.563704	-0.166088	-0.660656	A3	2.77613e-05	3.5194e-05
isotig06009	voltage dependent anion channel 1	6e-89	324	AT3G01280.1	-0.185625	0.303414	0.141671	-0.144174	-0.115286	A3	3.74327e-05	4.70236e-05
isotig05684	NADPH:quinone oxidoreductase	9e-21	97.1	AT3G27890.1	-0.200136	0.305706	-0.0035903	-0.102582	0.000602214	A3	3.88366e-05	4.8743e-05
Cj.19133_1	unknown protein	4e-55	211	AT4G33590	-0.267801	0.291368	0.0119	0.062232	-0.0976998	A3	4.08177e-05	5.11597e-05
isotig10373	NAD(P)-linked oxidoreductase superfamily protein	2e-93	339	AT2G37770.2	-0.210354	0.193982	0.368852	-0.139851	-0.21263	A3	4.08492e-05	5.11934e-05
Cj.10538_1	WEE1 kinase homolog	3e-10	62	AT1G02970	-0.413696	0.506456	0.147008	0.071432	-0.311201	A3	4.20699e-05	5.26695e-05
Cj.2918_1	NADPH:quinone oxidoreductase	6e-26	115	AT3G27890	-0.273065	0.321733	0.0290572	-0.079307	0.00158178	A3	4.31027e-05	5.39137e-05
isotig03312	glutathione S-transferase TAU 19	1e-67	253	AT1G78380.1	-0.371017	0.186764	0.573624	-0.0395804	-0.34979	A3	4.61683e-05	5.75984e-05
isotig05743	F-box family protein	0.65	30	AT4G22430.1	-0.300019	0.318408	0.208439	-0.0747023	-0.152125	A3	5.33577e-05	6.63283e-05
isotig04448	SPFH/Band 7/PHB domain-containing membrane-associated protein family	3e-92	335	AT4G27585.1	-0.163495	0.325491	0.120452	-0.19644	-0.0860083	A3	6.40658e-05	7.93008e-05
isotig13657	J-domain protein 6	2e-31	132	AT5G06910.1	-0.121248	0.320124	-0.0989957	-0.0914125	-0.00846801	A3	7.43063e-05	9.15973e-05
isotig02265	unknown protein; FUNCTIONS IN: molecular_function unknown; INVOLVED IN: biological_process unknown; LOCATED IN: cellular_component unknown; EXPRESSED IN: 20 plant structures; EXPRESSED DURING: 11 growth stages.	5e-19	90.5	AT3G52110.2	-0.256013	0.430526	0.00838669	0.247572	-0.430471	A3	8.37412e-05	0.000102964
isotig10954	Tetratricopeptide repeat (TPR)-like superfamily protein	0.35	31.2	AT5G02590.1	-0.280617	0.545634	0.0339716	0.0506427	-0.349631	A3	8.43097e-05	0.00010364
isotig13786	unknown protein; Has 30201 Blast hits to 17322 proteins in 780 species: Archae - 12; Bacteria - 1396; Metazoa - 17338; Fungi - 3422; Plants - 5037; Viruses - 0; Other Eukaryotes - 2996 (source: NCBI BLink).	5e-10	62	AT5G55640.1	-0.208914	0.357123	0.192805	-0.297695	-0.0433189	A3	9.44477e-05	0.000115844
isotig03574	unknown protein; Has 30201 Blast hits to 17322 proteins in 780 species: Archae - 12; Bacteria - 1396; Metazoa - 17338; Fungi - 3422; Plants - 5037; Viruses - 0; Other Eukaryotes - 2996 (source: NCBI BLink).	6e-12	67.4	AT5G37480.1	-0.37871	0.317052	0.433578	-0.195524	-0.176396	A3	9.76347e-05	0.000119608
isotig13444	minichromosome maintenance (MCM2/3/5) family protein	4e-05	44.3	AT5G44635.1	-0.583471	0.726257	0.364504	-0.208088	-0.299202	A3	0.00010617	0.000129719
isotig10870	Regulator of chromosome condensation (RCC1) family with FYVE zinc finger domain	9.3	26.9	AT5G12350.1	-0.170344	0.147322	0.292807	-0.0988624	-0.170923	A3	0.00012588	0.000153192
isotig13964	Oxidoreductase family protein	3e-115	412	AT4G09670.1	-0.20098	0.413877	-0.13304	-0.0533373	-0.0265189	A3	0.000150541	0.000182401
isotig06647	Protein of unknown function (DUF1637)	6e-31	130	AT5G15120.1	-0.0797825	0.0991186	0.255763	-0.00567541	-0.269424	A3	0.000154071	0.000186593
isotig06670	DNA polymerase epsilon catalytic subunit	1e-38	155	AT2G27120.1	-0.439887	0.741117	0.179757	-0.28242	-0.198567	A3	0.000174278	0.0002104
isotig06265	copper-exporting ATPase / responsive-to-antagonist 1 / copper-transporting ATPase (RAN1)	7e-40	127	AT5G44790.1	-0.257811	0.33835	0.0322704	-0.025248	-0.0875614	A3	0.000179588	0.000216575
isotig05907	minichromosome maintenance (MCM2/3/5) family protein	1e-75	279	AT1G44900.2	-0.305568	0.59272	0.25614	-0.220209	-0.323084	A3	0.000187011	0.000225281
isotig09309	Methylenetetrahydrofolate reductase family protein	2e-81	300	AT5G38710.1	0.0581095	0.33713	0.14461	-0.336468	-0.203381	A3	0.000202639	0.000243735
isotig03796	unknown protein; FUNCTIONS IN: molecular_function unknown; INVOLVED IN: biological_process unknown; LOCATED IN: chloroplast; EXPRESSED IN: petal, flower, leaf; EXPRESSED DURING: LP.04 four leaves visible, 4 anthesis, petal differentiation and expansion stage; BEST Arabidopsis thaliana protein match is: unknown protein (TAIR:AT5G13340.1); Has 11769 Blast hits to 8435 proteins in 698 species: Archa…	1.1	31.6	AT1G10890.1	-0.239071	0.256841	0.142492	0.115434	-0.275696	A3	0.000232676	0.000279075
isotig11794	Late embryogenesis abundant protein (LEA) family protein	3e-79	292	AT3G62580.1	-0.161259	0.126199	0.210188	-0.0432946	-0.131833	A3	0.000244751	0.000293113
isotig04321	minichromosome maintenance (MCM2/3/5) family protein	7e-56	124	AT5G44635.1	-0.452154	0.93203	0.0208358	-0.260525	-0.240187	A3	0.000260399	0.000311482
isotig02314	Ubiquitin-specific protease family C19-related protein	3e-19	92.8	AT1G78880.1	-0.220089	0.449291	-0.0257345	-0.0837695	-0.119698	A3	0.000261913	0.000313259
isotig08261	ABC-2 and Plant PDR ABC-type transporter family protein	1e-123	439	AT1G59870.1	-0.288311	0.600175	0.202037	-0.192869	-0.321031	A3	0.000274117	0.000327467
isotig06277	fucosyltransferase 13	5e-33	137	AT1G71990.1	-0.212645	0.217348	0.120824	-0.0596478	-0.0658799	A3	0.000282834	0.000337587
isotig08187	Ribosomal protein L35	5e-12	67.8	AT5G45590.1	-0.234025	0.146283	0.299917	0.00907844	-0.221253	A3	0.000291319	0.000347528
isotig02107	CCCH-type zinc fingerfamily protein with RNA-binding domain	5.4	28.5	AT5G07060.2	-0.326639	0.361628	-0.120529	0.0716018	0.0139383	A3	0.000316491	0.000376623
isotig05940	Nucleotide-sugar transporter family protein	3e-131	291	AT4G35335.1	-0.181405	0.264134	0.241656	-0.229573	-0.0948128	A3	0.000319814	0.000380495
isotig10123	Walls Are Thin 1	8e-132	467	AT1G75500.2	-0.254538	0.317123	0.0829599	-0.0263339	-0.119211	A3	0.000321895	0.00038293
isotig08529	Leucine-rich receptor-like protein kinase family protein	2e-88	323	AT5G65700.2	-0.395052	0.575943	-0.0776976	0.0738828	-0.177077	A3	0.000381399	0.000451966
isotig11907	Calcium-binding EF hand family protein	4e-154	543	AT1G20760.1	-0.286214	0.352252	0.117866	-0.0614891	-0.122415	A3	0.000430588	0.000508296
isotig01919	Ribosomal L38e protein family	6e-31	130	AT3G59540.1	-0.158572	0.291931	0.0795557	-0.110201	-0.102714	A3	0.000445244	0.000525149
isotig10131	Plant invertase/pectin methylesterase inhibitor superfamily	2e-68	255	AT5G09760.1	-0.140147	0.251824	0.162438	-0.0560288	-0.218085	A3	0.000469851	0.000553397
isotig10808	HAD superfamily, subfamily IIIB acid phosphatase	2e-63	239	AT4G29260.1	-0.20393	0.266893	-0.0138268	0.071257	-0.120393	A3	0.000482338	0.000567689
isotig09807	FUNCTIONS IN: molecular_function unknown; INVOLVED IN: biological_process unknown; LOCATED IN: cellular_component unknown; BEST Arabidopsis thaliana protein match is: COP1-interacting protein-related (TAIR:AT1G72410.1); Has 30201 Blast hits to 17322 proteins in 780 species: Archae - 12; Bacteria - 1396; Metazoa - 17338; Fungi - 3422; Plants - 5037; Viruses - 0; Other Eukaryotes - 2996 (source: NC…	1e-39	159	AT3G14172.1	-0.357379	0.729708	0.00513138	-0.267616	-0.109844	A3	0.000585972	0.000685939
isotig03921	magnesium transporter 4	2e-48	187	AT3G19640.1	-0.0529172	0.161069	0.24139	-0.175095	-0.174447	A3	0.000587849	0.000688063
Cj.7869_1	polyprenyltransferase 1	1e-32	135	AT4G23660	-0.27452	0.557824	0.368547	-0.178997	-0.472855	A3	0.00064344	0.000751779
isotig04124	Plant invertase/pectin methylesterase inhibitor superfamily	2e-30	129	AT5G09760.1	-0.0942598	0.375058	0.0617968	-0.0685953	-0.274	A3	0.000690112	0.000804864
isotig08706	glycine/proline-rich protein	3.7	28.9	AT5G07570.1	-0.258649	0.246016	0.175893	-0.0131329	-0.150126	A3	0.000767227	0.000892918
isotig02494	HMG (high mobility group) box protein	1e-25	102	AT4G11080.1	-0.364281	0.364883	0.315709	-0.121677	-0.194635	A3	0.00117676	0.00135504
isotig06758	Nucleic acid-binding, OB-fold-like protein	4e-15	77.4	AT4G18590.1	-0.00459619	0.303782	0.0925057	-0.175894	-0.215798	A3	0.00128514	0.00147734
isotig11422	cyclophilin 20-2	4e-68	255	AT5G13120.2	-0.200388	0.197589	0.343772	-0.156368	-0.184606	A3	0.00133712	0.0015363
isotig02066	Calcineurin-like metallo-phosphoesterase superfamily protein	1e-11	65.1	AT1G07010.3	-0.00815056	0.293795	0.0389623	-0.195409	-0.129198	A3	0.00134625	0.0015463
isotig02108	F-box family protein	6.9	27.7	AT1G19160.1	-0.218674	0.370095	-0.105215	-0.0270987	-0.0191065	A3	0.00146361	0.00167797
isotig06701	Root hair defective 3 GTP-binding protein (RHD3)	0.037	34.3	AT3G13870.1	-0.26917	0.444271	-0.0606908	0.117443	-0.231853	A3	0.00159828	0.00182781
isotig05480	Putative methyltransferase family protein	2e-18	88.6	AT5G49560.1	-0.244182	0.288436	0.0118931	0.071527	-0.127674	A3	0.00212647	0.00241488
isotig10280	O-fucosyltransferase family protein	1e-44	99.8	AT3G05320.1	-0.127966	0.247465	-0.121927	-0.0240992	0.0265279	A3	0.00230641	0.00261573
Cj.17_1					-0.0522183	0.112222	0.146425	0.0371695	-0.243598	A3	0.00230769	0.00261692
Cj.8257_1	ARF-GAP domain 8	8e-18	87.4	AT4G17890	-0.0478366	0.195962	0.201752	-0.183566	-0.166311	A3	0.00232565	0.00263701
isotig14558	2-oxoglutarate (2OG) and Fe(II)-dependent oxygenase superfamily protein	3e-16	81.3	AT5G51310.1	-0.335303	0.472506	0.445491	-0.270764	-0.31193	A3	0.00286348	0.00323028
isotig03467					-0.047029	0.117516	0.180623	0.000918137	-0.252028	A3	0.00348207	0.00390859
Cj.16446_1	PLC-like phosphodiesterases superfamily protein	4e-18	88.6	AT5G41080	-0.600009	0.685507	0.600491	-0.0697019	-0.616287	A3	0.00395023	0.00442019
isotig03466					-0.073102	0.108247	0.188006	0.0118821	-0.235033	A3	0.00415341	0.00464331
isotig00526	polyubiquitin 3	2e-57	217	AT5G03240.3	-0.0842072	0.385857	0.173733	-0.254147	-0.221236	A3	0.00456122	0.00508944
isotig07625	Ribosomal protein L18ae/LX family protein	5e-90	327	AT2G34480.1	-0.193853	0.275647	0.0537055	-0.078869	-0.0566302	A3	0.00642822	0.00711808
isotig05266	equilibrative nucleoside transporter 6	8.4	26.6	AT4G05110.1	0.0427613	0.438365	0.058265	-0.0935297	-0.445861	A3	0.00692663	0.00765619
Cj.4497_1	Mitochondrial transcription termination factor family protein	2.4	29.3	AT1G79220	-0.335955	0.492937	-0.209578	0.0793334	-0.0267368	A3	0.00708221	0.0078219
isotig07291	transcription activators	2e-102	368	AT2G35110.2	-0.295177	0.279992	0.15084	-0.103503	-0.0321523	A3	0.0088009	0.00966316
isotig07953	VPS54	2e-42	168	AT4G19490.2	-0.197015	0.260233	0.0654493	-0.049437	-0.0792301	A3	0.0097892	0.0107291
isotig04389	DNAse I-like superfamily protein	0.14	33.1	AT1G43760.1	-0.387261	0.625388	0.159033	-0.136883	-0.260277	A3	0.011717	0.0127914
isotig11290	Major facilitator superfamily protein	1.5	29.3	AT2G18480.1	-0.19928	0.347504	-0.0446169	-0.129283	0.0256758	A3	0.0128506	0.0140191
isotig04766	aminophospholipid ATPase 1	1e-68	255	AT5G04930.1	-0.234303	0.331174	-0.116686	-0.0537325	0.0735471	A3	0.0146594	0.0159626
Cj.11102_3	Protein kinase superfamily protein	1.5	29.6	AT5G44290	-0.189511	0.267461	0.277521	-0.212839	-0.142632	A3	0.016302	0.0177285
isotig03128	NIMA (never in mitosis, gene A)-related 6	3e-119	425	AT3G44200.1	-0.349514	0.482573	0.0355157	0.0408144	-0.209389	A3	0.0174696	0.0189722
isotig02745	Ribosomal protein L14	5e-48	187	AT4G27090.1	-0.159791	0.160188	0.112142	-0.127597	0.015057	A3	0.0195116	0.0211338
isotig00603	Domain of unknown function (DUF2431)	1e-53	207	AT1G55790.1	-0.0940646	0.244253	0.0296047	0.0519876	-0.231781	A3	0.0230024	0.0248345
isotig01171	inositol transporter 1	5e-08	56.2	AT2G43330.1	-0.432514	0.56043	-0.0265403	0.197421	-0.298796	A3	0.0289564	0.031126
isotig09391	glycoside hydrolase family 2 protein	0	938	AT1G09010.1	-0.225041	0.250307	0.166182	-0.15628	-0.0351686	A3	0.0299028	0.0321152
isotig04288	Metal-dependent phosphohydrolase	4e-69	257	AT2G23820.2	-0.0597456	0.267298	0.197503	-0.188861	-0.216195	A3	0.0440705	0.0470661
isotig05286	SCAR homolog 2	2e-21	100	AT2G38440.1	-0.52801	0.398626	0.280934	-0.195874	0.0443237	A3	0.0482997	0.0515082
isotig09744	actin 7	3e-174	608	AT5G09810.1	-0.730252	0.166361	0.860317	-0.01222	-0.284206	A4	0	0
isotig04724	unknown protein; FUNCTIONS IN: molecular_function unknown; INVOLVED IN: biological_process unknown; LOCATED IN: endomembrane system; EXPRESSED IN: 24 plant structures; EXPRESSED DURING: 15 growth stages; Has 4 Blast hits to 4 proteins in 2 species: Archae - 0; Bacteria - 0; Metazoa - 0; Fungi - 0; Plants - 4; Viruses - 0; Other Eukaryotes - 0 (source: NCBI BLink).	0.46	30.8	AT2G46390.1	-0.60357	0.0430842	0.660416	0.115263	-0.215192	A4	0	0
isotig05301	REF4-related 1	2e-35	145	AT3G23590.1	-0.690401	0.0690775	0.722071	0.157388	-0.258135	A4	0	0
isotig08390	Ypt/Rab-GAP domain of gyp1p superfamily protein	7e-28	120	AT3G02460.1	-0.596645	0.145117	0.821392	-0.0665179	-0.303346	A4	0	0
Cj.16774_1	FUNCTIONS IN: molecular_function unknown	0.046	34.3	AT2G32240	-0.844946	0.170074	0.806684	0.505963	-0.637775	A4	0	0
Cj.1149_2	HAD superfamily, subfamily IIIB acid phosphatase	3e-58	222	AT4G29260	-1.43199	-0.655513	2.26957	0.0552349	-0.237299	A4	0	0
isotig04735	1-phosphatidylinositol-4-phosphate 5-kinases;zinc ion binding;1-phosphatidylinositol-3-phosphate 5-kinases	1e-51	199	AT4G33240.3	-0.213409	0.0248002	0.509129	0.0788678	-0.399388	A4	0	0
isotig14100	RNA-binding KH domain-containing protein	1e-93	340	AT3G08620.1	-0.400944	0.0384842	0.486882	0.0826887	-0.207111	A4	0	0
isotig03487	UDP-glucosyl transferase 89B1	2e-33	127	AT1G73880.1	-1.06408	0.198054	0.973849	0.277257	-0.385078	A4	0	0
isotig04425	RmlC-like cupins superfamily protein	9e-105	377	AT2G43120.1	-0.636242	0.0492256	0.684184	0.0153793	-0.112546	A4	0	0
isotig04239	vacuolar protein sorting-associated protein 20.2	2e-69	260	AT5G09260.1	-0.294892	0.00489974	0.37737	0.0206336	-0.108012	A4	0	0
Cj.184_1	cytochrome B5 isoform D	9e-38	154	AT5G48810	-0.496947	0.0238513	0.533646	0.0711841	-0.131734	A4	0	0
isotig09215	Protein kinase superfamily protein	2e-147	295	AT2G32850.2	-0.530993	0.0784893	0.602047	0.0453166	-0.194861	A4	0	0
Cj.20211_1	electron-transfer flavoprotein:ubiquinone oxidoreductase	3.1	28.9	AT2G43400	-0.53431	0.126668	0.457622	0.24303	-0.29301	A4	0	0
Cj.20648_1	Nucleotide-diphospho-sugar transferases superfamily protein	7e-52	200	AT1G27600	-1.06142	0.223745	0.982489	0.212251	-0.357062	A4	0	0
isotig03664	Basic-leucine zipper (bZIP) transcription factor family protein	2e-29	125	AT1G06070.1	-0.795227	0.273082	0.600799	0.391966	-0.470619	A4	0	0
isotig01757	Core-2/I-branching beta-1,6-N-acetylglucosaminyltransferase family protein	1e-74	275	AT5G15050.1	-0.980984	0.203386	0.955406	0.278238	-0.456046	A4	0	0
isotig09716	unknown protein; FUNCTIONS IN: molecular_function unknown; INVOLVED IN: biological_process unknown; LOCATED IN: chloroplast; EXPRESSED IN: 21 plant structures; EXPRESSED DURING: 12 growth stages; BEST Arabidopsis thaliana protein match is: unknown protein (TAIR:AT1G24577.1).	0.0001	43.5	AT1G67910.2	-1.94109	-0.0162664	2.07559	0.528055	-0.646292	A4	0	0
isotig14227	WRKY family transcription factor	1e-33	139	AT2G44745.1	-1.68665	0.659782	2.11427	0.0588588	-1.14627	A4	0	0
Cj.23179_1	IQ-domain 13	0.02	35.4	AT3G59690	-2.37587	0.157151	2.62204	0.654427	-1.05775	A4	0	0
isotig09912	expressed protein localized to the inner membrane of the chloroplast.	8e-07	50.8	AT1G42960.1	-0.533167	0.0460166	0.645886	-0.0127013	-0.146035	A4	0	0
isotig09810	cytochrome B5 isoform B	3e-58	221	AT2G32720.1	-0.580359	0.178052	0.723284	0.0428994	-0.363876	A4	0	0
isotig13296	Actin-like ATPase superfamily protein	6e-10	45.1	AT1G13180.1	-0.538585	0.107878	0.96784	-0.116102	-0.421031	A4	0	0
isotig04913	MBOAT (membrane bound O-acyl transferase) family protein	2e-55	211	AT1G63050.1	-0.427018	0.118491	0.625425	-0.0888463	-0.228052	A4	0	0
isotig11981	Myosin family protein with Dil domain	2e-173	572	AT1G08730.1	-0.2161	0.00646915	0.455702	0.0272377	-0.273309	A4	0	0
isotig09706	Exostosin family protein	1e-131	409	AT5G61840.1	-1.04855	0.0961612	0.91087	0.228252	-0.186731	A4	0	0
isotig10530	alkenal reductase	1e-52	203	AT5G16970.1	-0.508351	-0.128486	0.930373	-0.0110323	-0.282504	A4	0	0
isotig05400	S-adenosyl-L-methionine-dependent methyltransferases superfamily protein	3e-85	311	AT5G57300.3	-0.306449	-0.123625	0.672242	0.0519197	-0.294087	A4	0	0
isotig05406	CONTAINS InterPro DOMAIN/s: LPS-induced tumor necrosis factor alpha factor (InterPro:IPR006629); Has 30201 Blast hits to 17322 proteins in 780 species: Archae - 12; Bacteria - 1396; Metazoa - 17338; Fungi - 3422; Plants - 5037; Viruses - 0; Other Eukaryotes - 2996 (source: NCBI BLink).	1e-50	196	AT5G13190.1	-0.47642	0.0281502	0.489497	0.142851	-0.184078	A4	0	0
Cj.699_1	UDP-glucosyl transferase 89B1	5e-28	121	AT1G73880	-1.0548	0.169805	0.948232	0.317788	-0.381026	A4	0	0
isotig07517	EXS (ERD1/XPR1/SYG1) family protein	7e-145	510	AT5G35730.1	-0.457395	0.14337	0.555659	-0.0917723	-0.149862	A4	0	0
Cj.3774_1	S-adenosyl-L-methionine-dependent methyltransferases superfamily protein	8.1	26.9	AT3G23300	-0.686828	0.107327	0.651362	0.135458	-0.207319	A4	0	0
isotig14344	clathrin adaptor complexes medium subunit family protein	1e-47	186	AT5G05010.2	-0.707186	0.364108	0.565765	0.247862	-0.470549	A4	0	0
isotig13819	ADP-ribosylation factor B1B	1e-90	330	AT5G17060.1	-0.543512	-0.0298211	0.532516	0.137534	-0.0967165	A4	0	0
isotig03908	Abscisic acid-responsive (TB2/DP1, HVA22) family protein	3e-57	218	AT5G42560.1	-0.512152	0.108878	0.423236	0.102254	-0.122217	A4	0	0
Cj.849_1	lipoic acid synthase 1	3e-63	238	AT2G20860	-0.686759	0.129584	0.750191	0.0520983	-0.245114	A4	0	0
isotig04941	actin-related protein C1A	5e-110	393	AT2G30910.3	-0.730207	0.0892622	0.797943	-0.000201513	-0.156797	A4	0	0
isotig04416	Pectin lyase-like superfamily protein	3e-72	267	AT3G42950.1	-0.685982	0.1856	0.953875	0.0408272	-0.494321	A4	0	0
isotig14378	Protein of unknown function (DUF803)	6e-23	103	AT5G11960.1	-0.371532	0.0587655	0.548991	0.0305215	-0.266746	A4	0	0
Cj.5418_1	Alkaline-phosphatase-like family protein	5e-28	121	AT4G29680	-0.469737	0.164118	0.562001	-0.00421926	-0.252163	A4	0	0
isotig04957	arogenate dehydratase 6	3e-135	478	AT1G08250.1	-0.525684	0.152046	0.512837	-0.0282028	-0.110996	A4	0	0
Cj.11325_1	Pectin lyase-like superfamily protein	5e-70	259	AT3G42950	-0.717314	0.178592	1.03544	0.0160514	-0.512769	A4	0	0
isotig10002	Protein of unknown function (DUF1223)	5e-70	244	AT5G54240.1	-0.83036	0.0908744	0.904044	0.163785	-0.328343	A4	0	0
isotig07890	unknown protein; FUNCTIONS IN: molecular_function unknown; INVOLVED IN: biological_process unknown; LOCATED IN: cellular_component unknown; EXPRESSED IN: egg cell; Has 84 Blast hits to 81 proteins in 31 species: Archae - 0; Bacteria - 0; Metazoa - 42; Fungi - 0; Plants - 41; Viruses - 0; Other Eukaryotes - 1 (source: NCBI BLink).	3.1	28.1	AT5G07380.3	-1.74876	0.41685	1.63342	0.362369	-0.66388	A4	0	0
isotig01588	cytochrome B5 isoform D	1e-38	156	AT5G48810.1	-0.531272	0.084241	0.610833	0.0434158	-0.207218	A4	0	0
isotig01587	cytochrome B5 isoform D	1e-38	156	AT5G48810.1	-0.538428	0.0893149	0.590484	0.0884106	-0.229782	A4	0	0
isotig01586	cytochrome B5 isoform D	3e-39	158	AT5G48810.1	-0.478076	0.109062	0.595594	-0.0187384	-0.207842	A4	0	0
isotig01585	cytochrome B5 isoform D	3e-39	158	AT5G48810.1	-0.554414	0.0582661	0.619881	0.0724949	-0.196228	A4	0	0
isotig12099	actin depolymerizing factor 6	1e-58	223	AT2G31200.1	-0.44457	-0.0192462	0.454948	0.121013	-0.112144	A4	0	0
Cj.21248_1	D111/G-patch domain-containing protein	8e-29	123	AT1G30480	-0.701671	-0.0809775	0.582314	0.577565	-0.377231	A4	0	0
isotig08746	dehydroquinate dehydratase, putative / shikimate dehydrogenase, putative	5e-156	548	AT3G06350.1	-0.246323	0.00574948	0.555718	-0.030163	-0.284982	A4	0	0
isotig08197	Aldolase-type TIM barrel family protein	2e-103	372	AT1G63290.1	-0.59582	-0.0526346	0.941666	-0.035756	-0.257455	A4	0	0
Cj.4687_1	protein phosphatase X 2	5.5	27.7	AT5G55260	-0.248388	-0.0472805	0.834838	-0.0341309	-0.505039	A4	0	0
isotig02808	3-phosphoserine phosphatase	2e-92	336	AT1G18640.2	-1.02467	0.200058	0.835448	0.177505	-0.188344	A4	0	0
isotig12879	unknown protein; FUNCTIONS IN: molecular_function unknown; INVOLVED IN: biological_process unknown; LOCATED IN: endoplasmic reticulum; EXPRESSED IN: 25 plant structures; EXPRESSED DURING: 15 growth stages; BEST Arabidopsis thaliana protein match is: unknown protein (TAIR:AT1G55546.1); Has 49 Blast hits to 49 proteins in 14 species: Archae - 0; Bacteria - 0; Metazoa - 0; Fungi - 0; Plants - 48; Vi…	3e-53	206	AT3G13410.1	-0.424804	0.0944699	0.336313	0.0732274	-0.0792059	A4	0	0
isotig04983	Myosin heavy chain-related protein	7e-10	60.8	AT5G41140.2	-0.911585	0.217817	1.20183	0.112433	-0.620493	A4	0	0
isotig06063	O-acetyltransferase family protein	0	691	AT1G29890.1	-0.866343	0.195637	0.712122	0.159594	-0.20101	A4	0	0
isotig12745	Peptidase C15, pyroglutamyl peptidase I-like	6e-65	238	AT1G23440.1	-0.594803	-0.0513268	0.720582	0.221658	-0.29611	A4	0	0
isotig08067	lipoic acid synthase 1	5e-150	519	AT2G20860.1	-0.585807	0.0845923	0.610042	0.0988122	-0.207639	A4	0	0
isotig11500	NIMA (never in mitosis, gene A)-related 6	9e-24	107	AT3G44200.1	-0.763265	0.116147	0.757411	0.13982	-0.250113	A4	0	0
isotig06073	Clathrin adaptor complexes medium subunit family protein	4e-64	240	AT1G56590.1	-0.709268	0.141208	0.719989	0.0451568	-0.197086	A4	0	0
isotig12897	Tetratricopeptide repeat (TPR)-like superfamily protein	4e-162	568	AT4G10840.1	-0.602331	0.096718	0.666203	0.201875	-0.362464	A4	0	0
Cj.8017_1	Nucleotide-diphospho-sugar transferases superfamily protein	4e-08	55.1	AT1G27600	-1.3921	0.133432	1.47272	0.340959	-0.555009	A4	0	0
Cj.1015_1	putative type 1 membrane protein	3e-18	89.4	AT3G24160	-0.758892	-0.077811	0.953369	0.210241	-0.326907	A4	0	0
Cj.26572_1					-1.43647	0.24203	2.43547	-0.0933521	-1.14767	A4	0	0
isotig11122	PPPDE putative thiol peptidase family protein	5e-62	233	AT3G07090.1	-0.800233	0.148751	0.907354	0.245358	-0.50123	A4	0	0
Cj.4090_1	Ribosome associated membrane protein RAMP4	2e-16	83.2	AT1G27330	-0.774549	0.176832	0.685203	0.182589	-0.270075	A4	0	0
isotig06733	TOPLESS-related 3	2e-52	202	AT5G27030.2	-0.451462	-0.110483	0.686141	0.107977	-0.232173	A4	0	0
isotig06090	RAB GTPase homolog H1E	5e-101	364	AT5G10260.1	-0.359105	0.0666636	0.523753	0.00679628	-0.238108	A4	0	0
isotig14502	respiratory burst oxidase protein F	2e-58	221	AT1G64060.1	-1.39245	0.129165	1.84222	0.34346	-0.922396	A4	0	0
isotig11703	P-loop containing nucleoside triphosphate hydrolases superfamily protein	2.5	28.5	AT1G72040.1	-0.962947	0.232405	0.862453	0.188097	-0.320008	A4	0	0
Cj.12134_1	dynamin-like protein 6	5e-55	211	AT1G10290	-0.392695	0.0335286	0.658518	0.0443697	-0.343721	A4	0	0
isotig00862	HSP20-like chaperones superfamily protein	4e-30	129	AT5G51440.1	-0.314378	-0.0924758	0.547745	0.442342	-0.583234	A4	0	0
isotig00861	HSP20-like chaperones superfamily protein	4e-26	99.8	AT5G51440.1	-0.32395	-0.0835768	0.549539	0.467778	-0.609791	A4	0	0
isotig00860	HSP20-like chaperones superfamily protein	4e-26	99.8	AT5G51440.1	-0.283348	-0.06652	0.477397	0.424689	-0.552218	A4	0	0
isotig00859	HSP20-like chaperones superfamily protein	5e-30	129	AT5G51440.1	-0.295239	-0.0534797	0.501325	0.433669	-0.586275	A4	0	0
isotig11736	non-intrinsic ABC protein 4	2e-88	323	AT1G03900.1	-0.714718	0.0248647	0.74787	0.212647	-0.270665	A4	0	0
isotig08029	calcium ion binding	5e-40	160	AT4G08810.1	-0.885239	0.251402	0.966302	0.0609021	-0.393367	A4	0	0
isotig04610	Nucleotide-diphospho-sugar transferases superfamily protein	9e-18	87	AT1G27600.2	-1.31978	0.174123	1.36261	0.310412	-0.527368	A4	0	0
isotig09765	Phosphofructokinase family protein	0	892	AT1G12000.1	-0.507551	-0.101479	0.769787	0.0875836	-0.24834	A4	0	0
isotig14527	Clathrin adaptor complexes medium subunit family protein	2e-78	288	AT1G56590.1	-0.770648	0.0132482	0.895629	0.0809548	-0.219184	A4	0	0
isotig07884	actin-related protein C1B	3e-18	77	AT2G31300.1	-0.81605	0.141178	1.01583	-0.0886957	-0.252266	A4	0	0
isotig06849	Myosin heavy chain-related protein	2e-17	85.5	AT4G40020.1	-1.28873	0.291018	1.42126	0.402168	-0.825723	A4	0	0
isotig09754	winged-helix DNA-binding transcription factor family protein	0.034	35.8	AT5G66100.1	-0.697809	0.137903	0.646621	0.137419	-0.224134	A4	0	0
isotig11572	chaperone binding;ATPase activators	9e-46	178	AT5G58110.1	-0.25682	-0.00397175	0.525012	0.195501	-0.459722	A4	0	0
Cj.3299_1	HSP20-like chaperones superfamily protein	3e-30	129	AT5G51440	-0.241176	-0.0386551	0.406742	0.385771	-0.512682	A4	0	0
Cj.26393_1	Transducin family protein / WD-40 repeat family protein	5.7	26.9	AT4G07410	-1.38455	-0.00916393	1.68866	0.293302	-0.588248	A4	0	0
isotig12941	transcription activators	6e-64	240	AT5G18410.2	-0.33648	-0.0343804	0.432766	0.10316	-0.165066	A4	0	0
isotig01127	FUNCTIONS IN: molecular_function unknown; INVOLVED IN: response to cadmium ion; LOCATED IN: plasma membrane; EXPRESSED IN: 25 plant structures; EXPRESSED DURING: 13 growth stages; CONTAINS InterPro DOMAIN/s: Prefoldin (InterPro:IPR009053); BEST Arabidopsis thaliana protein match is: unknown protein (TAIR:AT1G05320.3); Has 470429 Blast hits to 168274 proteins in 4282 species: Archae - 6896; Bacter…	2e-107	377	AT2G32240.1	-0.595288	0.220101	0.452512	0.314584	-0.391909	A4	0	0
isotig01125	FUNCTIONS IN: molecular_function unknown; INVOLVED IN: response to cadmium ion; LOCATED IN: plasma membrane; EXPRESSED IN: 25 plant structures; EXPRESSED DURING: 13 growth stages; CONTAINS InterPro DOMAIN/s: Prefoldin (InterPro:IPR009053); BEST Arabidopsis thaliana protein match is: unknown protein (TAIR:AT1G05320.3); Has 470429 Blast hits to 168274 proteins in 4282 species: Archae - 6896; Bacter…	2e-107	377	AT2G32240.1	-0.620991	0.218199	0.48259	0.364978	-0.444777	A4	0	0
isotig12579	vacuolar H+-ATPase subunit E isoform 3	1e-76	283	AT1G64200.1	-0.427884	0.100845	0.513795	-0.0282688	-0.158487	A4	0	0
Cj.5018_1	ATPase, F0/V0 complex, subunit C protein	4e-60	229	AT4G32530	-0.903883	0.281516	0.944385	-0.0839192	-0.238099	A4	0	0
Cj.22320_1	Pectin lyase-like superfamily protein	2e-32	135	AT1G19170	-0.838311	0.0361101	1.47996	0.0704222	-0.748186	A4	0	0
isotig08506	putative type 1 membrane protein	2e-47	187	AT3G24160.1	-0.508159	0.0443606	0.507489	0.132359	-0.176049	A4	0	0
isotig08501	Core-2/I-branching beta-1,6-N-acetylglucosaminyltransferase family protein	6e-148	278	AT1G03520.1	-0.647664	0.248901	0.821529	0.222334	-0.645101	A4	0	0
Cj.21919_1	Nucleotide-diphospho-sugar transferases superfamily protein	2e-36	148	AT4G36890	-0.770752	0.182149	0.674567	0.158247	-0.244212	A4	0	0
isotig08246	Myosin family protein with Dil domain	5e-131	464	AT1G54560.1	-0.750256	0.319807	0.912885	0.133105	-0.615541	A4	0	0
isotig07830	ubiquitin conjugating enzyme 4	7e-61	187	AT5G41340.1	-0.382875	-0.130268	1.0093	-0.226573	-0.269579	A4	0	0
isotig05149	uridine kinase-like 4	0	706	AT4G26510.2	-0.593995	0.0384397	0.731331	0.111872	-0.287647	A4	0	0
isotig12853	CTC-interacting domain 11	3e-94	342	AT1G32790.1	-0.272065	-0.0594422	0.449359	0.0662324	-0.184084	A4	0	0
Cj.11498_1	vacuolar protein sorting-associated protein 20.2	0.034	35.8	AT5G09260	-0.415135	-0.0670888	0.549835	0.116223	-0.183834	A4	0	0
isotig11484	GRIM-19 protein	6e-58	220	AT2G33220.1	-0.417505	0.0805675	0.590815	-0.0121238	-0.241754	A4	0	0
Cj.6214_1	unknown protein	5.8	28.5	AT5G06590	-0.539428	-0.067169	0.697141	0.227971	-0.318515	A4	0	0
isotig03154	S-locus lectin protein kinase family protein	0.013	38.9	AT1G61360.2	-2.33747	1.15274	1.93043	0.927668	-1.67337	A4	0	0
Cj.11628_1	alpha/beta-Hydrolases superfamily protein	1e-107	372	AT3G49050	-0.679906	-0.0485083	1.2238	-0.0961616	-0.399222	A4	0	0
Cj.11042_1	Alkaline-phosphatase-like family protein	1e-43	173	AT4G29680	-0.501007	0.147841	0.691547	0.0152918	-0.353672	A4	0	0
isotig07806	alpha/beta-Hydrolases superfamily protein	2e-30	129	AT1G68620.1	-1.43221	0.298734	1.75288	0.126979	-0.746391	A4	0	0
isotig06143	Glycosyl hydrolase superfamily protein	3.2	28.1	AT4G33820.1	-1.10644	0.325081	1.01775	0.475444	-0.711832	A4	0	0
isotig12275	RING/U-box superfamily protein	1e-19	94	AT2G04240.2	-0.296721	0.0711612	0.762755	-0.284611	-0.252585	A4	0	0
Cj.10308_1	enolase 1	6e-92	333	AT1G74030	-0.606683	0.202334	0.706917	0.0307796	-0.333348	A4	0	0
Cj.1726_1	Calcium-dependent lipid-binding (CaLB domain) family protein	7e-32	135	AT5G23950	-1.06753	0.181302	0.942586	0.335312	-0.391673	A4	0	0
Cj.4047_1	Cytochrome P450 superfamily protein	1e-22	103	AT1G73340	-1.4269	-0.160032	1.60704	0.272971	-0.29308	A4	0	0
isotig12398	ARM repeat superfamily protein	2e-07	52.8	AT2G35630.1	-0.756891	0.00424123	0.934551	0.0720522	-0.253954	A4	0	0
Cj.13648_1	non-intrinsic ABC protein 4	0.011	37.7	AT1G03900	-0.738416	0.0706469	0.870497	0.208126	-0.410853	A4	0	0
isotig12497	UDP-sugar pyrophosphorylase	3e-106	235	AT5G52560.1	-0.548661	0.0771462	0.644863	-0.0616936	-0.111654	A4	0	0
Cj.1128_1	Tetratricopeptide repeat (TPR)-like superfamily protein	4.8	27.3	AT1G08070	-0.713963	0.328656	0.495404	0.332923	-0.443021	A4	0	0
Cj.10409_1	aspartate aminotransferase	3e-52	202	AT2G22250	-0.307584	-0.0749282	1.24506	-0.161345	-0.701202	A4	0	0
isotig09151	ARF-GAP domain 8	6e-123	438	AT4G17890.1	-0.815141	0.228815	0.654506	0.15424	-0.222421	A4	0	0
Cj.66_1	non-intrinsic ABC protein 4	7e-65	244	AT1G03900	-0.69669	0.1481	0.649006	0.16398	-0.264396	A4	0	0
Cj.8426_1	unknown protein	5.8	27.7	AT3G22415	-0.476844	0.103869	0.422832	0.128905	-0.178761	A4	0	0
Cj.1257_1					-0.648528	0.104364	0.794917	0.260735	-0.511489	A4	0	0
isotig04583	plant glycogenin-like starch initiation protein 1	5e-162	567	AT3G18660.3	-1.15774	0.171256	1.1918	0.127229	-0.332549	A4	0	0
isotig13368	Tautomerase/MIF superfamily protein	8e-44	173	AT5G01650.1	-0.546503	0.0947049	0.775295	0.0585454	-0.382042	A4	0	0
isotig05842	NAD(P)-binding Rossmann-fold superfamily protein	9e-157	516	AT4G20460.1	-0.561527	-0.00579764	0.548232	0.117141	-0.0980471	A4	0	0
isotig05984	Plant protein of unknown function (DUF827)	0.038	35.4	AT4G27595.1	-1.17906	0.283799	1.21445	0.382776	-0.701956	A4	0	0
isotig06209	K+ efflux antiporter 5	3e-14	74.7	AT5G51710.1	-0.432662	0.150543	0.592682	-0.00818102	-0.302382	A4	0	0
isotig04461	RING/U-box superfamily protein	9e-46	139	AT5G55970.2	-1.00946	0.22476	0.875181	0.196346	-0.286823	A4	0	0
isotig02104	P-loop containing nucleoside triphosphate hydrolases superfamily protein	3e-80	295	AT5G26667.3	-0.761388	0.087156	0.908287	-0.0781788	-0.155877	A4	0	0
isotig02103	P-loop containing nucleoside triphosphate hydrolases superfamily protein	3e-80	295	AT5G26667.3	-0.755421	0.0800156	0.897617	-0.083054	-0.139158	A4	0	0
isotig04375	Galactosyltransferase family protein	4e-52	201	AT5G53340.1	-0.706826	0.191508	0.859483	0.0320386	-0.376203	A4	0	0
isotig13384	tubulin beta 8	0	811	AT5G23860.2	-0.588735	0.0876676	0.770222	0.194109	-0.463264	A4	0	0
isotig06329	UDP-Glycosyltransferase superfamily protein	3e-40	161	AT4G01070.1	-1.69859	0.358044	1.99806	0.176812	-0.83433	A4	0	0
Cj.2712_1	RAB GTPase homolog H1D	6e-36	147	AT2G22290	-0.325383	0.081872	0.471597	0.0109127	-0.238999	A4	0	0
isotig05344	P-loop containing nucleoside triphosphate hydrolases superfamily protein	4e-38	154	AT3G16630.2	-1.10769	0.368304	1.27519	0.262167	-0.797971	A4	0	0
Cj.9165_1	unknown protein	1e-56	217	AT3G55420	-0.474106	0.157995	0.110941	0.373803	-0.168633	A4	0	0
Cj.16616_1	Peptidase C15, pyroglutamyl peptidase I-like	2e-20	95.9	AT1G23440	-0.587987	-0.0220136	0.68634	0.243617	-0.319957	A4	0	0
Cj.2249_1	Tautomerase/MIF superfamily protein	1e-43	173	AT5G01650	-0.570701	0.0627708	0.772503	0.0979443	-0.362517	A4	0	0
isotig03989	SCAR homolog 2	2e-14	75.5	AT2G38440.1	-0.738433	0.0444255	0.764607	0.138303	-0.208903	A4	0	0
isotig13452	EamA-like transporter family	6e-76	281	AT4G32140.1	-0.394561	-0.00587274	0.470907	0.123003	-0.193476	A4	0	0
isotig13669	LOCATED IN: cellular_component unknown; EXPRESSED IN: 23 plant structures; EXPRESSED DURING: 13 growth stages; CONTAINS InterPro DOMAIN/s: Uncharacterised conserved protein UCP033271 (InterPro:IPR008322), TIM-barrel signal transduction protein, predicted (InterPro:IPR009215); Has 1232 Blast hits to 1230 proteins in 311 species: Archae - 18; Bacteria - 959; Metazoa - 1; Fungi - 84; Plants - 42; Vi…	6e-104	373	AT5G66420.2	-2.01533	0.507408	1.64956	0.371888	-0.513519	A4	0	0
isotig05315	IQ-domain 4	8e-16	80.9	AT2G26410.1	-0.937627	0.212084	0.863695	0.389116	-0.527267	A4	0	0
isotig02364	retinoblastoma-related 1	1e-87	320	AT3G12280.2	-0.414665	0.106659	0.458158	0.0703289	-0.220482	A4	0	0
isotig02236	Alkaline-phosphatase-like family protein	3e-135	314	AT4G29700.1	-0.430671	0.102267	0.47862	0.0231613	-0.173378	A4	0	0
Cj.2247_1	vacuolar H+-ATPase subunit E isoform 3	2e-76	283	AT1G64200	-0.421042	0.10834	0.463612	-0.0304114	-0.120499	A4	0	0
isotig04497	S-adenosyl-L-methionine-dependent methyltransferases superfamily protein	1e-17	85.9	AT1G01180.1	-2.03669	0.306412	1.78186	0.440573	-0.49215	A4	0	0
isotig04315	unknown protein; FUNCTIONS IN: molecular_function unknown; INVOLVED IN: biological_process unknown; EXPRESSED IN: 25 plant structures; EXPRESSED DURING: 15 growth stages; BEST Arabidopsis thaliana protein match is: unknown protein (TAIR:AT3G47833.1); Has 35333 Blast hits to 34131 proteins in 2444 species: Archae - 798; Bacteria - 22429; Metazoa - 974; Fungi - 991; Plants - 531; Viruses - 0; Other…	1e-19	93.6	AT5G62575.2	-0.49605	0.139243	0.699821	-0.0533184	-0.289696	A4	1.11022e-16	4.53981e-16
isotig05401	Saposin-like aspartyl protease family protein	4e-58	221	AT1G62290.2	-1.20139	0.0509551	1.58113	0.0875677	-0.518267	A4	1.11022e-16	4.53981e-16
isotig04603	Plant protein of unknown function (DUF869)	1e-15	82	AT3G19370.3	-0.498572	-0.316256	0.870682	0.162875	-0.218729	A4	1.11022e-16	4.53981e-16
Cj.2640_1	RNA-binding (RRM/RBD/RNP motifs) family protein	2.9	28.9	AT1G73530	-0.303152	0.0420314	0.65952	-0.154179	-0.24422	A4	1.11022e-16	4.53981e-16
isotig06794	Haloacid dehalogenase-like hydrolase (HAD) superfamily protein	2.1	29.3	AT3G29760.1	-1.11606	0.202317	0.92826	0.597747	-0.61226	A4	1.11022e-16	4.53981e-16
isotig12862	Yippee family putative zinc-binding protein	3e-39	157	AT4G27745.1	-0.746609	-0.336065	1.11809	0.191947	-0.227364	A4	1.11022e-16	4.53981e-16
isotig09880	Thioesterase superfamily protein	2e-34	142	AT5G48950.1	-0.397636	0.0165717	0.421797	0.122967	-0.1637	A4	2.22045e-16	8.75904e-16
Cj.2863_1	Protein kinase superfamily protein	0.87	31.2	AT1G69910	-0.572588	0.121973	0.582107	0.119221	-0.250712	A4	2.22045e-16	8.75904e-16
isotig10157	transcription activators	4e-43	172	AT2G35110.2	-0.459795	0.0161985	0.477139	0.0589375	-0.0924808	A4	2.22045e-16	8.75904e-16
isotig10170	phosphorylcholine cytidylyltransferase2	8e-106	380	AT4G15130.1	-0.405358	-0.137318	0.738813	0.132133	-0.32827	A4	2.22045e-16	8.75904e-16
Cj.3038_1	alpha/beta-Hydrolases superfamily protein	2e-71	266	AT5G19630	-0.451623	-0.0235798	0.784271	0.0522347	-0.361303	A4	3.33067e-16	1.28275e-15
Cj.22288_1	Transducin/WD40 repeat-like superfamily protein	9.2	25.4	AT5G03450	-0.73594	-0.052397	0.979855	0.111926	-0.303444	A4	3.33067e-16	1.28275e-15
isotig09771	ATP synthase epsilon chain, mitochondrial	2e-19	92.8	AT1G51650.1	-0.781273	0.0519326	0.715301	0.157806	-0.143767	A4	3.33067e-16	1.28275e-15
isotig05957	GDSL-like Lipase/Acylhydrolase superfamily protein	2e-32	135	AT4G01130.1	-0.563137	0.11173	0.622568	-0.0222073	-0.148954	A4	3.33067e-16	1.28275e-15
isotig13355	farnesyl diphosphate synthase 1	3e-17	85.1	AT5G47770.1	-0.386929	0.120218	0.564469	-0.137464	-0.160294	A4	3.33067e-16	1.28275e-15
isotig14284	Calcium-dependent ARF-type GTPase activating protein family	6e-31	130	AT3G07940.1	-0.832396	0.279645	0.776631	0.441655	-0.665534	A4	3.33067e-16	1.28275e-15
isotig03978	Thioredoxin superfamily protein	2e-67	251	AT3G25580.1	-0.471476	-0.0867293	0.701961	0.069665	-0.21342	A4	3.33067e-16	1.28275e-15
isotig05798	Phototropic-responsive NPH3 family protein	6e-57	216	AT1G30440.1	-0.495714	0.0396396	0.609732	-0.0107783	-0.142879	A4	4.44089e-16	1.67762e-15
Cj.766_1	Thioesterase superfamily protein	4e-34	142	AT5G48950	-0.392709	0.0372297	0.441165	0.0811605	-0.166846	A4	4.44089e-16	1.67762e-15
isotig14222	alpha/beta-Hydrolases superfamily protein	2e-71	266	AT5G19630.1	-0.347707	0.0321175	0.64094	-0.0282225	-0.297128	A4	5.55111e-16	2.06251e-15
isotig03726	Plant protein of unknown function (DUF827)	1e-19	93.6	AT1G65010.1	-1.21766	0.351775	1.30106	0.369805	-0.804983	A4	5.55111e-16	2.06251e-15
isotig06696	O-Glycosyl hydrolases family 17 protein	1e-58	126	AT4G17180.1	-1.03837	-0.0453211	1.1896	0.291882	-0.3978	A4	5.55111e-16	2.06251e-15
isotig12299	Protein of unknown function (DUF810)	6e-69	257	AT2G25800.1	-0.28013	0.0636899	0.381501	0.0972855	-0.262346	A4	6.66134e-16	2.44706e-15
Cj.24748_1	RING/U-box superfamily protein	2e-29	125	AT1G19310	-0.52416	-0.0610757	0.526893	0.393843	-0.335501	A4	6.66134e-16	2.44706e-15
isotig04701	kinesin-like calmodulin-binding protein (ZWICHEL)	4e-70	262	AT5G65930.3	-0.39169	0.102586	0.435596	0.0770254	-0.223518	A4	8.88178e-16	3.20631e-15
isotig07264	NAC domain containing protein 99	0.001	40.8	AT5G56620.1	-0.53735	0.136753	0.92158	-0.0241913	-0.496791	A4	9.99201e-16	3.57559e-15
Cj.12552_1	P450 reductase 1	1e-44	177	AT4G24520	-0.218889	0.00965255	0.392099	0.071151	-0.254014	A4	1.22125e-15	4.32262e-15
isotig06499	unknown protein; FUNCTIONS IN: molecular_function unknown; INVOLVED IN: biological_process unknown; LOCATED IN: endomembrane system; CONTAINS InterPro DOMAIN/s: Protein of unknown function DUF2346 (InterPro:IPR018625); BEST Arabidopsis thaliana protein match is: unknown protein (TAIR:AT4G14615.1); Has 52 Blast hits to 49 proteins in 19 species: Archae - 0; Bacteria - 0; Metazoa - 0; Fungi - 0; Pl…	5e-21	97.8	AT1G52825.1	-0.513319	-0.0511954	0.754511	-0.0284983	-0.161498	A4	1.22125e-15	4.32262e-15
Cj.11757_1	uridine 5'-monophosphate synthase / UMP synthase (PYRE-F) (UMPS)	1e-175	613	AT3G54470	-0.328598	0.082784	0.350815	0.0116987	-0.116699	A4	1.33227e-15	4.6856e-15
isotig04995	Transducin family protein / WD-40 repeat family protein	4e-06	47.8	AT3G33530.3	-0.158525	-0.0580296	0.579902	-0.0620638	-0.301283	A4	1.44329e-15	5.05037e-15
Cj.5124_1	unknown protein	4e-08	55.5	AT1G15230	-0.387129	0.0171893	0.627434	-0.0422584	-0.215236	A4	1.55431e-15	5.40467e-15
isotig03172	JUMONJI 14	1.8	29.3	AT4G20400.2	-0.312704	-0.0370781	0.556213	-0.0192499	-0.187181	A4	1.55431e-15	5.40467e-15
isotig09207	proteasome family protein	2.3	28.5	AT2G26990.1	-0.772602	-0.304604	1.18919	0.106626	-0.218606	A4	1.66533e-15	5.76534e-15
isotig07842	51 kDa subunit of complex I	0	692	AT5G08530.1	-0.292954	0.0751678	0.385966	-0.0659306	-0.10225	A4	1.77636e-15	6.1286e-15
isotig09571	NAD(P)-linked oxidoreductase superfamily protein	2e-143	505	AT1G60710.1	-0.854102	-0.0638036	1.03357	0.314226	-0.429887	A4	2.44249e-15	8.28216e-15
isotig05346	Beta-glucosidase, GBA2 type family protein	4e-88	321	AT5G49900.1	-0.774245	-0.176639	1.24291	0.177541	-0.469564	A4	2.55351e-15	8.63215e-15
isotig06052	CONTAINS InterPro DOMAIN/s: Protein of unknown function DUF985 (InterPro:IPR009327), RmlC-like jelly roll fold (InterPro:IPR014710); Has 1465 Blast hits to 1465 proteins in 584 species: Archae - 10; Bacteria - 1038; Metazoa - 19; Fungi - 43; Plants - 51; Viruses - 0; Other Eukaryotes - 304 (source: NCBI BLink).	3e-59	224	AT1G19130.1	-0.499752	0.158339	0.680701	-0.165423	-0.173866	A4	3.21965e-15	1.07364e-14
Cj.4573_1	syntaxin of plants 61	2e-36	149	AT1G28490	-0.385209	0.120437	0.47517	0.046405	-0.256803	A4	3.33067e-15	1.10799e-14
isotig07521					-0.951509	0.289506	1.28604	0.0489717	-0.67301	A4	3.88578e-15	1.27728e-14
Cj.15922_1	EXS (ERD1/XPR1/SYG1) family protein	4e-58	220	AT5G35730	-0.358231	0.0339445	0.529381	0.00836517	-0.21346	A4	4.10782e-15	1.34468e-14
isotig06635	Embryo-specific protein 3, (ATS3)	3e-40	160	AT2G41475.1	-0.773941	0.114605	0.842971	0.460286	-0.643921	A4	4.21885e-15	1.3802e-14
isotig06106	TOPLESS-related 2	4e-67	139	AT3G16830.1	-0.524227	0.00404121	0.702499	0.0873712	-0.269684	A4	4.996e-15	1.62341e-14
isotig07899	beta-hexosaminidase 2	7e-62	233	AT1G05590.1	-0.415695	0.177893	0.484307	0.0877028	-0.334207	A4	5.66214e-15	1.82751e-14
Cj.20487_1	Mo25 family protein	9e-61	229	AT5G18940	-0.624029	0.0890608	0.495531	0.146334	-0.106897	A4	7.77156e-15	2.46378e-14
isotig09655	Nodulin MtN21 /EamA-like transporter family protein	5e-39	158	AT5G47470.1	-0.486468	0.155221	0.600195	-0.0235961	-0.245352	A4	8.43769e-15	2.66579e-14
isotig11686	unknown protein; BEST Arabidopsis thaliana protein match is: unknown protein (TAIR:AT3G22235.2); Has 177 Blast hits to 177 proteins in 14 species: Archae - 0; Bacteria - 0; Metazoa - 0; Fungi - 0; Plants - 177; Viruses - 0; Other Eukaryotes - 0 (source: NCBI BLink).	2	28.9	AT3G22240.1	-0.839809	-0.0886354	1.05761	0.402862	-0.532032	A4	1.12133e-14	3.48692e-14
isotig04951	mitochondrial acyl carrier protein 2	1e-17	86.3	AT1G65290.1	-0.242924	0.132149	0.440174	-0.167135	-0.162264	A4	1.15463e-14	3.58244e-14
Cj.25362_1	adenine nucleotide transporter 1	1e-18	89.4	AT4G01100	-0.221053	-0.0398945	0.601242	0.0386567	-0.378951	A4	1.26565e-14	3.90282e-14
Cj.4907_1	Embryo-specific protein 3, (ATS3)	6e-40	160	AT2G41475	-0.934242	0.0416194	0.970438	0.622387	-0.700202	A4	1.32117e-14	4.06606e-14
Cj.20278_1	syntaxin of plants 61	4e-17	84.3	AT1G28490	-0.178842	0.0268823	0.448801	-0.0659315	-0.230909	A4	1.36557e-14	4.19689e-14
isotig09353	heat shock protein 81-2	0	1076	AT5G56030.1	-0.409732	0.074392	0.256412	0.281819	-0.202891	A4	1.40998e-14	4.32737e-14
isotig14303	aspartate aminotransferase	4e-160	561	AT2G22250.3	-0.0899314	-0.127631	0.577062	-0.109433	-0.250067	A4	1.67644e-14	5.08726e-14
isotig13559	NAD(P)-binding Rossmann-fold superfamily protein	0	677	AT3G62830.2	-0.413392	0.142911	0.519345	0.00382951	-0.252693	A4	2.17604e-14	6.48764e-14
isotig07450	alternative NAD(P)H dehydrogenase 1	3e-69	257	AT1G07180.1	-0.371717	0.142942	0.826798	-0.224926	-0.373097	A4	2.32037e-14	6.88085e-14
isotig12193	RNA 3'-terminal phosphate cyclase/enolpyruvate transferase, alpha/beta	0	687	AT2G45300.1	-0.219993	-0.151843	0.559302	0.0137899	-0.201255	A4	2.79776e-14	8.19763e-14
isotig08476	NAD(P)-binding Rossmann-fold superfamily protein	6e-16	80.1	AT2G39080.1	-0.510513	-0.233503	1.04075	0.257906	-0.554643	A4	3.01981e-14	8.80624e-14
isotig04308	NFU domain protein 1	2e-53	204	AT4G01940.1	-0.111068	-0.0419622	0.483709	-0.0143535	-0.316325	A4	3.06422e-14	8.92398e-14
isotig02475	Subunits of heterodimeric actin filament capping protein Capz superfamily	5e-72	209	AT1G71790.1	-0.461579	0.00178591	0.624443	0.0654183	-0.230068	A4	3.31957e-14	9.61449e-14
isotig12931	O-Glycosyl hydrolases family 17 protein	1e-63	239	AT4G17180.1	-0.925723	0.100709	1.02836	0.214471	-0.417821	A4	3.43059e-14	9.91009e-14
Cj.22598_1	Transmembrane amino acid transporter family protein	0.047	33.9	AT5G38820	-0.875611	0.108874	0.748479	0.183619	-0.165361	A4	3.4972e-14	1.0092e-13
isotig05906	NADPH:quinone oxidoreductase	3e-65	244	AT3G27890.1	-0.386272	-0.269466	0.832819	-0.0469574	-0.130124	A4	3.78586e-14	1.0888e-13
isotig09960	Ribosomal protein L18ae family	3e-08	55.5	AT1G17080.1	-0.485202	-0.0414077	0.684563	0.0219045	-0.179858	A4	3.81917e-14	1.09753e-13
isotig00927	ARM repeat superfamily protein	1e-84	308	AT2G35630.1	-0.75381	0.0805111	0.893294	0.0361541	-0.256149	A4	5.14033e-14	1.45341e-13
contig02902	cinnamyl alcohol dehydrogenase 9	4e-81	298	AT4G39330.2	-0.68055	0.198927	0.712729	0.15491	-0.386016	A4	6.35048e-14	1.77515e-13
isotig14367	Mitochondrial import inner membrane translocase subunit Tim17/Tim22/Tim23 family protein	3e-40	161	AT2G42210.4	-0.358161	0.005839	0.498542	-0.00881405	-0.137405	A4	6.53921e-14	1.82376e-13
isotig12939	Acyl-CoA N-acyltransferases (NAT) superfamily protein	4e-35	145	AT1G18335.1	-0.486801	-0.0274228	0.629597	0.144653	-0.260027	A4	6.56142e-14	1.82949e-13
isotig10260	Uncharacterised protein family (UPF0041)	4e-49	191	AT5G20090.2	-0.364343	-0.0228297	0.459956	0.0319748	-0.104758	A4	7.37188e-14	2.04362e-13
isotig05625	unknown protein; FUNCTIONS IN: molecular_function unknown; INVOLVED IN: biological_process unknown; LOCATED IN: mitochondrial respiratory chain complex III; BEST Arabidopsis thaliana protein match is: unknown protein (TAIR:AT3G46430.1).	7e-13	70.1	AT5G59613.2	-0.452157	0.0112985	0.532581	-0.0301585	-0.0615645	A4	7.40519e-14	2.05234e-13
isotig06621	glutaredoxin-related	6e-18	87	AT3G11920.1	-0.446104	0.130728	0.696624	-0.0173865	-0.363861	A4	7.70495e-14	2.13221e-13
isotig05145	unknown protein; Has 109 Blast hits to 109 proteins in 44 species: Archae - 0; Bacteria - 2; Metazoa - 61; Fungi - 8; Plants - 36; Viruses - 0; Other Eukaryotes - 2 (source: NCBI BLink).	4e-48	187	AT1G50710.1	-0.41955	-0.0322317	0.683133	0.0142585	-0.24561	A4	8.4821e-14	2.33792e-13
Cj.9080_1	NAD(P)-binding Rossmann-fold superfamily protein	2e-40	162	AT2G39080	-0.485351	-0.175672	0.956505	0.227534	-0.523015	A4	9.71445e-14	2.65051e-13
Cj.4919_1	Mitochondrial import inner membrane translocase subunit Tim17/Tim22/Tim23 family protein	6e-40	161	AT2G42210	-0.541888	0.0380887	0.69638	0.0357149	-0.228296	A4	1.25233e-13	3.38515e-13
isotig04798	Galactosyltransferase family protein	2e-142	502	AT1G05170.2	-0.318727	0.0116771	0.489466	-0.0678057	-0.11461	A4	1.4011e-13	3.76338e-13
isotig04823	Class I glutamine amidotransferase-like superfamily protein	1e-152	536	AT3G02720.1	-0.481319	0.0620705	0.919198	-0.195832	-0.304117	A4	1.48326e-13	3.97151e-13
Cj.6795_1	copper chaperone	4e-30	128	AT3G56240	-0.461561	-0.121296	0.784615	0.112031	-0.313789	A4	2.35367e-13	6.1546e-13
isotig02476	Subunits of heterodimeric actin filament capping protein Capz superfamily	6e-75	230	AT1G71790.1	-0.451981	-0.0232582	0.61283	0.0827731	-0.220364	A4	2.49245e-13	6.49293e-13
Cj.10047_1	SNARE associated Golgi protein family	1e-45	179	AT5G19070	-0.295868	-0.099278	0.441682	-0.0020102	-0.044526	A4	3.50942e-13	8.9731e-13
Cj.9270_1	Protein kinase superfamily protein	0.85	30.8	AT1G18160	-0.216419	-0.152916	0.513221	0.0775949	-0.221482	A4	3.52052e-13	8.99941e-13
Cj.11311_1	Class I glutamine amidotransferase-like superfamily protein	1e-39	159	AT3G02720	-0.336386	0.0189581	0.64813	-0.0688191	-0.261883	A4	3.60267e-13	9.19031e-13
isotig04062	RING/U-box superfamily protein	7e-65	242	AT4G28370.1	-0.488233	-0.160935	0.777754	0.113193	-0.241778	A4	3.63598e-13	9.26886e-13
isotig12394	XB3 ortholog 3 in Arabidopsis thaliana	9e-101	311	AT5G07270.1	-0.413846	0.160876	0.567707	-0.0294493	-0.285288	A4	3.72258e-13	9.46344e-13
Cj.3719_1	nudix hydrolase homolog 23	2e-51	199	AT2G42070	-0.137211	-0.133444	0.541743	-0.0932104	-0.177877	A4	5.04152e-13	1.25993e-12
isotig06600	unknown protein; FUNCTIONS IN: molecular_function unknown; INVOLVED IN: biological_process unknown; LOCATED IN: cellular_component unknown; BEST Arabidopsis thaliana protein match is: unknown protein (TAIR:AT4G33380.1); Has 84 Blast hits to 83 proteins in 15 species: Archae - 0; Bacteria - 0; Metazoa - 9; Fungi - 0; Plants - 75; Viruses - 0; Other Eukaryotes - 0 (source: NCBI BLink).	9e-16	80.1	AT1G04555.1	-0.436963	-0.135718	0.713076	0.0498592	-0.190254	A4	5.62994e-13	1.40317e-12
Cj.18237_1	basic helix-loop-helix (bHLH) DNA-binding superfamily protein	4e-09	57.4	AT1G68810	-0.982059	-0.269827	1.78074	0.48982	-1.01868	A4	6.6791e-13	1.65016e-12
isotig08728	copper chaperone	3e-30	128	AT3G56240.1	-0.378647	-0.120053	0.645666	0.103383	-0.250349	A4	8.23896e-13	2.01439e-12
Cj.18283_1	Actin-like ATPase superfamily protein	5e-27	117	AT1G30540	-0.507583	0.13277	0.619323	0.101329	-0.34584	A4	8.48877e-13	2.07364e-12
Cj.16373_1	Flavin containing amine oxidoreductase family	4e-51	197	AT4G01690	-0.224542	0.0782978	0.418761	-0.137159	-0.135358	A4	8.88511e-13	2.16663e-12
Cj.24299_1	DNAJ heat shock N-terminal domain-containing protein	3e-27	117	AT2G26890	-0.1894	-0.128598	0.537342	0.0254614	-0.244805	A4	1.06104e-12	2.56528e-12
isotig03561	FUNCTIONS IN: molecular_function unknown; INVOLVED IN: N-terminal protein myristoylation; LOCATED IN: cellular_component unknown; EXPRESSED IN: 22 plant structures; EXPRESSED DURING: 13 growth stages; CONTAINS InterPro DOMAIN/s: Dymeclin (InterPro:IPR019142); Has 395 Blast hits to 389 proteins in 117 species: Archae - 0; Bacteria - 0; Metazoa - 262; Fungi - 21; Plants - 68; Viruses - 0; Other Euk…	2e-76	282	AT1G04200.1	-0.363868	0.00353219	0.397762	0.0396242	-0.0770503	A4	1.13776e-12	2.74476e-12
Cj.401_1	unknown protein	3e-17	85.9	AT2G20820	-0.596488	0.121145	0.537755	0.0518064	-0.114218	A4	1.1896e-12	2.86048e-12
isotig05239	IBR domain containing protein	7.1	27.7	AT3G45470.1	-0.403419	0.0651373	0.3335	0.0747765	-0.0699951	A4	1.20381e-12	2.89339e-12
Cj.16192_1	Mo25 family protein	2e-06	49.3	AT5G18940	-0.561684	-0.0515824	0.565805	0.142948	-0.0954865	A4	1.21503e-12	2.91781e-12
Cj.11_1	basic helix-loop-helix (bHLH) DNA-binding superfamily protein	1e-19	93.6	AT1G68810	-0.412365	-0.0401612	0.308529	0.565962	-0.421964	A4	1.27298e-12	3.05168e-12
isotig02040	Copper amine oxidase family protein	0	1213	AT2G42490.1	-0.531565	0.0248605	0.594879	-0.00497109	-0.0832035	A4	1.39577e-12	3.32873e-12
isotig01986	Phosphofructokinase family protein	0	715	AT1G76550.1	-0.197848	-0.048713	0.509765	-0.0548762	-0.208327	A4	1.43918e-12	3.42266e-12
isotig04631	DNA-binding storekeeper protein-related transcriptional regulator	0.03	35	AT1G11510.1	-1.28248	0.4158	0.981019	0.747728	-0.862066	A4	1.49547e-12	3.55118e-12
isotig07800	proton gradient regulation 7	4e-31	130	AT3G21200.1	-0.470927	-0.0158931	0.532889	0.0724049	-0.118473	A4	1.66223e-12	3.92525e-12
isotig00925	ARM repeat superfamily protein	2e-86	315	AT2G35630.1	-0.703615	0.0939064	0.556466	0.146952	-0.0937099	A4	1.70253e-12	4.01699e-12
isotig10958	unknown protein; Has 1807 Blast hits to 1807 proteins in 277 species: Archae - 0; Bacteria - 0; Metazoa - 736; Fungi - 347; Plants - 385; Viruses - 0; Other Eukaryotes - 339 (source: NCBI BLink).	0.002	40	AT5G54850.1	-0.685405	0.189026	0.850085	0.171008	-0.524714	A4	1.79323e-12	4.2247e-12
Cj.4226_1	Uncharacterised protein family (UPF0041)	6e-49	191	AT5G20090	-0.353439	0.0367655	0.512974	-0.0321549	-0.164146	A4	1.80955e-12	4.2568e-12
isotig14427	Alba DNA/RNA-binding protein	6e-47	183	AT3G07030.1	-0.332924	-0.148188	0.658312	0.120761	-0.297961	A4	1.85174e-12	4.35141e-12
isotig04354	unknown protein; CONTAINS InterPro DOMAIN/s: Uncharacterised protein family UPF0183 (InterPro:IPR005373); Has 269 Blast hits to 265 proteins in 123 species: Archae - 0; Bacteria - 0; Metazoa - 131; Fungi - 82; Plants - 37; Viruses - 0; Other Eukaryotes - 19 (source: NCBI BLink).	5e-25	106	AT3G51130.1	-0.182433	-0.0224584	0.345006	-0.0139747	-0.12614	A4	2.15494e-12	5.01912e-12
isotig04628	Actin-like ATPase superfamily protein	7e-101	363	AT1G80460.1	-0.898965	0.0694006	0.92348	0.231309	-0.325225	A4	2.22844e-12	5.18376e-12
isotig11857	Leucine-rich repeat receptor-like protein kinase family protein	2e-49	191	AT2G33170.1	-0.388883	0.0585512	0.697065	-0.102582	-0.264151	A4	2.47069e-12	5.73041e-12
isotig04361	unknown protein; Has 158 Blast hits to 154 proteins in 73 species: Archae - 0; Bacteria - 61; Metazoa - 0; Fungi - 0; Plants - 55; Viruses - 28; Other Eukaryotes - 14 (source: NCBI BLink).	3e-36	148	AT2G32980.1	-0.475125	0.10552	0.58186	0.0467483	-0.259004	A4	2.55029e-12	5.90266e-12
Cj.16408_1	unknown protein	0.16	33.9	AT5G15880	-0.32548	-0.162412	0.637199	0.146642	-0.29595	A4	2.84695e-12	6.54407e-12
isotig02663	Clathrin adaptor complex small chain family protein	2e-80	295	AT4G35410.2	-0.256269	0.0177427	0.467591	-0.0344116	-0.194653	A4	3.33034e-12	7.5874e-12
isotig07648	S-adenosyl-L-methionine-dependent methyltransferases superfamily protein	3.1	28.5	AT4G33120.1	-0.172382	-0.217562	0.717907	0.0653712	-0.393335	A4	3.45735e-12	7.86542e-12
Cj.5148_1	BRCA2-like B	0.71	30.4	AT5G01630	-0.29938	-0.107677	0.91335	-0.248257	-0.258035	A4	3.53628e-12	8.03674e-12
isotig09969	expansin A13	3e-87	319	AT3G03220.1	-0.351609	-0.0106942	0.479293	-0.152512	0.0355231	A4	4.46154e-12	1.00507e-11
isotig09698	Calcium-binding EF-hand family protein	7e-52	201	AT1G32250.1	-0.814066	0.146026	1.1195	0.189683	-0.641148	A4	4.88998e-12	1.09868e-11
isotig07705	phytochelatin synthase 1 (PCS1)	5e-20	85.1	AT5G44070.1	-0.614911	0.106111	0.590515	0.0735132	-0.155228	A4	5.15499e-12	1.15517e-11
isotig10379	alpha-L-arabinofuranosidase 1	1e-84	311	AT3G10740.1	-0.514449	-0.230455	0.872099	0.115304	-0.242498	A4	5.29676e-12	1.1843e-11
isotig03805	Family of unknown function (DUF716)	9e-38	154	AT3G01360.2	-0.366829	0.101484	0.253828	0.194269	-0.182752	A4	5.72764e-12	1.27677e-11
isotig12219	Transmembrane proteins 14C	2e-29	125	AT3G20510.1	-0.315048	0.0934882	0.385203	0.0963087	-0.259952	A4	7.61635e-12	1.67885e-11
isotig11478	Protein of unknown function (DUF1336)	2e-76	258	AT1G59650.1	-0.324284	0.140295	0.902066	-0.27603	-0.442047	A4	7.6481e-12	1.6845e-11
Cj.27102_1	mitochondrial acyl carrier protein 2	0.003	37	AT1G65290	-0.25196	0.0929031	0.503926	-0.248085	-0.0967848	A4	1.15284e-11	2.49152e-11
isotig02020	Cytochrome c oxidase subunit Vc family protein	8e-19	90.1	AT2G47380.1	-0.331601	0.0713693	0.609428	-0.14939	-0.199806	A4	1.20128e-11	2.58913e-11
Cj.24630_1	shikimate kinase 1	6e-15	77.8	AT2G21940	-0.385895	-0.159462	0.947044	-0.0936769	-0.30801	A4	1.29525e-11	2.78028e-11
isotig04519	glutamine dumper 3	1e-11	65.9	AT5G57685.1	-0.875084	0.435807	0.621911	0.324081	-0.506714	A4	1.29942e-11	2.78814e-11
isotig04216	subunit of exocyst complex 8	4e-161	341	AT3G10380.1	-0.351849	0.0547631	0.452619	-0.0517719	-0.103761	A4	1.44394e-11	3.08508e-11
isotig07753	AGC (cAMP-dependent, cGMP-dependent and protein kinase C) kinase family protein	3e-16	82.8	AT5G62310.1	-0.180012	-0.183295	0.677406	0.0362803	-0.350379	A4	1.69148e-11	3.58969e-11
isotig07782	1-phosphatidylinositol-4-phosphate 5-kinases;zinc ion binding;1-phosphatidylinositol-3-phosphate 5-kinases	7e-41	166	AT4G33240.3	-0.096531	-0.0201366	0.453025	0.000732214	-0.33709	A4	1.76227e-11	3.72918e-11
isotig01991	poly(ADP-ribose) polymerase	1e-09	60.8	AT4G02390.1	-0.215123	-0.0737019	0.395638	0.146777	-0.253589	A4	1.81984e-11	3.84587e-11
isotig04788	acyl-CoA-binding protein 6	2e-28	122	AT1G31812.1	-0.379337	0.11239	0.553046	0.0649354	-0.351034	A4	1.86723e-11	3.94074e-11
isotig05927	unknown protein; Has 266 Blast hits to 264 proteins in 44 species: Archae - 0; Bacteria - 0; Metazoa - 58; Fungi - 0; Plants - 199; Viruses - 0; Other Eukaryotes - 9 (source: NCBI BLink).	3e-72	268	AT3G15160.1	-0.36945	0.11468	0.464337	0.0223536	-0.231921	A4	2.51438e-11	5.22184e-11
isotig05206	SNARE associated Golgi protein family	8e-71	264	AT1G03260.1	-0.320173	-0.12766	0.528237	-0.0244698	-0.0559336	A4	2.60641e-11	5.40284e-11
isotig09473	CLIP-associated protein	8e-179	624	AT2G20190.1	-0.260475	0.0400968	0.388908	-0.0234123	-0.145118	A4	3.16652e-11	6.51869e-11
isotig07067	Protein of unknown function (DUF3317)	2e-13	73.2	AT2G30942.1	-0.440468	0.00143978	0.430395	0.0582474	-0.0496145	A4	4.59839e-11	9.31894e-11
Cj.2820_1	SNARE associated Golgi protein family	4e-20	94.7	AT1G03260	-0.323643	-0.0956413	0.559274	-0.00278775	-0.137201	A4	5.4325e-11	1.09173e-10
isotig07696	Leucine-rich receptor-like protein kinase family protein	9e-41	127	AT4G28490.1	-1.00512	0.137003	1.54519	0.330722	-1.0078	A4	5.45277e-11	1.09561e-10
isotig09324	alpha/beta-Hydrolases superfamily protein	0.17	32.7	AT5G21950.1	-0.202089	-0.165959	0.808981	-0.143217	-0.297716	A4	5.95931e-11	1.19521e-10
isotig00518	polyubiquitin 10	1e-110	313	AT4G05320.4	-0.222234	0.0411055	0.687345	-0.0232842	-0.482932	A4	6.75804e-11	1.34786e-10
isotig11887	D-ribulose-5-phosphate-3-epimerase	3e-92	334	AT5G61410.2	-0.449125	0.0566076	0.542342	-0.0910212	-0.0588043	A4	7.38315e-11	1.46642e-10
isotig05574	2-oxoglutarate (2OG) and Fe(II)-dependent oxygenase superfamily protein	2e-60	228	AT4G10500.1	-0.207071	-0.103199	0.335922	0.0514789	-0.0771315	A4	1.01305e-10	1.98746e-10
isotig00517	polyubiquitin 10	4e-110	312	AT4G05320.4	-0.224414	0.0762032	0.686801	-0.0743824	-0.464208	A4	1.05861e-10	2.07244e-10
Cj.14512_1	NAD(P)-binding Rossmann-fold superfamily protein	7e-33	134	AT4G00560	-0.636013	0.0975947	0.775116	-0.0508855	-0.185812	A4	1.12199e-10	2.18916e-10
isotig13593	UDP-XYL synthase 6	5e-86	313	AT2G28760.3	-0.51327	0.0196592	0.682602	0.0148826	-0.203873	A4	1.21664e-10	2.36508e-10
Cj.26249_1	basic helix-loop-helix (bHLH) DNA-binding superfamily protein	8e-18	87	AT1G68810	-0.930836	-0.254044	1.8385	0.349353	-1.00297	A4	1.44209e-10	2.78036e-10
Cj.18520_1	NAD(P)-binding Rossmann-fold superfamily protein	2e-30	129	AT2G39080	-0.3067	-0.213766	0.769651	0.221359	-0.470544	A4	1.44452e-10	2.78359e-10
isotig11187	Galactose oxidase/kelch repeat superfamily protein	1e-25	68.9	AT1G67480.2	-0.535599	0.192421	0.765122	0.0297915	-0.451735	A4	1.77074e-10	3.3845e-10
isotig10943	villin 3	0	660	AT3G57410.1	-0.333359	-0.263626	0.687614	0.248575	-0.339204	A4	1.96895e-10	3.74201e-10
isotig04052	unknown protein; FUNCTIONS IN: molecular_function unknown; INVOLVED IN: biological_process unknown; EXPRESSED IN: 24 plant structures; EXPRESSED DURING: 15 growth stages; BEST Arabidopsis thaliana protein match is: unknown protein (TAIR:AT5G41110.1).	5.4	28.9	AT3G26890.6	-0.370058	-0.123887	0.548579	0.0226061	-0.0772396	A4	2.27392e-10	4.29579e-10
isotig02812	phosphatidylinositol-speciwc phospholipase C4	1.2	30.4	AT5G58700.2	-0.54278	0.0252076	0.687139	0.183343	-0.35291	A4	2.58944e-10	4.86692e-10
isotig14522	unknown protein; FUNCTIONS IN: molecular_function unknown; INVOLVED IN: biological_process unknown; LOCATED IN: endomembrane system; EXPRESSED IN: 24 plant structures; EXPRESSED DURING: 15 growth stages; BEST Arabidopsis thaliana protein match is: unknown protein (TAIR:AT5G22280.1); Has 82 Blast hits to 82 proteins in 13 species: Archae - 0; Bacteria - 0; Metazoa - 0; Fungi - 0; Plants - 82; Viru…	3e-16	81.6	AT3G44280.1	-0.462586	0.0163419	0.584752	-0.0231214	-0.115386	A4	2.72258e-10	5.10587e-10
isotig06005	unknown protein; BEST Arabidopsis thaliana protein match is: unknown protein (TAIR:AT1G80200.1); Has 30201 Blast hits to 17322 proteins in 780 species: Archae - 12; Bacteria - 1396; Metazoa - 17338; Fungi - 3422; Plants - 5037; Viruses - 0; Other Eukaryotes - 2996 (source: NCBI BLink).	9e-15	77.8	AT5G11280.1	-0.354727	0.0523133	0.505368	-0.00632173	-0.196633	A4	2.76812e-10	5.18775e-10
Cj.22552_1	Mitochondrial substrate carrier family protein	5e-31	130	AT2G39970	-0.798529	0.104052	0.706641	0.135036	-0.147199	A4	4.08605e-10	7.54143e-10
Cj.7699_1	glutamine dumper 3	1e-11	67	AT5G57685	-0.854051	0.375312	0.57903	0.342823	-0.443114	A4	4.18161e-10	7.70879e-10
isotig05169	exocyst complex component 84B	4e-50	194	AT5G49830.3	-0.178203	-0.028819	0.47559	-0.0868038	-0.181765	A4	4.35882e-10	8.01146e-10
isotig05566	homolog of bacterial PANC	6e-56	213	AT5G48840.1	-0.508727	0.0999856	0.516513	-0.0334911	-0.0742804	A4	4.601e-10	8.43414e-10
isotig08345	exocyst complex component sec10	0	1092	AT5G12370.2	-0.252673	-0.0900806	0.463302	0.0219201	-0.142468	A4	4.76652e-10	8.726e-10
isotig08549	ENTH/VHS/GAT family protein	1e-31	126	AT4G32760.2	-0.177105	-0.105738	0.51212	-0.0217922	-0.207484	A4	4.94527e-10	9.03977e-10
Cj.11863_1	2-oxoglutarate (2OG) and Fe(II)-dependent oxygenase superfamily protein	7e-17	84	AT4G23340	-0.668371	0.0776076	0.481227	0.580408	-0.470872	A4	5.19985e-10	9.47538e-10
Cj.20293_1	membrane-anchored ubiquitin-fold protein 6 precursor	4.9	27.7	AT1G22050	-0.297985	0.0659644	0.401873	-0.131432	-0.0384203	A4	5.64579e-10	1.02424e-09
isotig02588	NAD(P)-binding Rossmann-fold superfamily protein	7e-29	123	AT2G39080.1	-0.359196	-0.0657353	0.771489	0.154883	-0.501441	A4	5.81221e-10	1.05374e-09
isotig01985	Phosphofructokinase family protein	1e-162	570	AT1G76550.1	-0.190865	-0.0344981	0.540681	-0.053762	-0.261556	A4	5.9445e-10	1.07702e-09
isotig05158	WD-40 repeat family protein / beige-related	3e-26	115	AT2G45540.2	-0.401982	-0.000364859	0.566841	0.132847	-0.297341	A4	6.00195e-10	1.08707e-09
isotig09550	Major facilitator superfamily protein	6e-54	206	AT3G13050.1	-0.259999	-0.0893025	0.503788	-0.0511506	-0.103336	A4	6.96916e-10	1.25465e-09
Cj.5809_1	Oligosaccaryltransferase	5e-13	70.5	AT3G12587	-0.442088	-0.123082	0.699407	0.0501044	-0.184341	A4	7.71088e-10	1.38166e-09
isotig13751	unknown protein; Has 109 Blast hits to 109 proteins in 44 species: Archae - 0; Bacteria - 2; Metazoa - 61; Fungi - 8; Plants - 36; Viruses - 0; Other Eukaryotes - 2 (source: NCBI BLink).	7e-58	220	AT1G50710.1	-0.345255	0.0326616	0.488762	-0.039248	-0.13692	A4	8.05673e-10	1.4406e-09
isotig11023	SNARE-like superfamily protein	9e-72	266	AT1G47830.1	-0.464755	0.0993598	0.499078	0.0135326	-0.147216	A4	8.55731e-10	1.52542e-09
Cj.16094_1	sec34-like family protein	1e-43	173	AT1G73430	-0.243104	0.0561954	0.449449	-0.0372556	-0.225285	A4	8.59545e-10	1.53173e-09
isotig05300	Patched family protein	3	28.5	AT4G38350.2	-0.968605	0.626173	0.529128	0.712481	-0.899177	A4	8.99862e-10	1.60145e-09
isotig13708	OSBP(oxysterol binding protein)-related protein 1B	4e-05	44.3	AT2G31030.1	-0.366481	0.093176	0.457937	-0.0965746	-0.088058	A4	9.30098e-10	1.65346e-09
isotig09990	Pectin lyase-like superfamily protein	1e-169	593	AT4G24780.2	-0.823525	0.173149	0.254859	0.803266	-0.40775	A4	1.23262e-09	2.1655e-09
isotig02813	unknown protein; FUNCTIONS IN: molecular_function unknown; INVOLVED IN: embryo development; LOCATED IN: chloroplast; EXPRESSED IN: 19 plant structures; EXPRESSED DURING: 13 growth stages; Has 17135 Blast hits to 10204 proteins in 644 species: Archae - 47; Bacteria - 1684; Metazoa - 5536; Fungi - 2506; Plants - 1043; Viruses - 361; Other Eukaryotes - 5958 (source: NCBI BLink).	0.18	32.7	AT3G14900.1	-0.51123	0.0132478	0.65683	0.191376	-0.350224	A4	1.51427e-09	2.64103e-09
isotig07901	zinc finger (C2H2 type, AN1-like) family protein	9e-64	240	AT3G57480.1	-0.365278	-0.0200515	0.359468	0.0844796	-0.0586179	A4	1.66541e-09	2.8964e-09
Cj.261_1	Papain family cysteine protease	1e-128	454	AT2G21430	-0.306351	-0.0347873	0.337394	0.0815339	-0.0777897	A4	2.34901e-09	4.03391e-09
isotig04767	nudix hydrolase homolog 8	3e-55	197	AT5G47240.1	-0.269523	-0.0266467	0.447926	0.00231934	-0.154076	A4	2.55848e-09	4.37663e-09
isotig09740	unknown protein; FUNCTIONS IN: molecular_function unknown; INVOLVED IN: photorespiration; LOCATED IN: mitochondrion, mitochondrial membrane, mitochondrial respiratory chain complex I, respiratory chain complex I; EXPRESSED IN: 25 plant structures; EXPRESSED DURING: 15 growth stages.	3e-36	147	AT4G16450.2	-0.322261	0.000428691	0.404675	0.038714	-0.121557	A4	2.72973e-09	4.65878e-09
isotig07878	HAESA-like 1	2e-10	61.2	AT1G28440.1	-0.730878	-0.0189527	1.29577	0.184056	-0.73	A4	2.9564e-09	5.02934e-09
isotig13895	3-methylcrotonyl-CoA carboxylase	3e-76	280	AT4G34030.1	-0.267248	0.0257914	0.380012	0.016264	-0.15482	A4	3.08953e-09	5.24614e-09
isotig03963	unknown protein; Has 96 Blast hits to 96 proteins in 48 species: Archae - 0; Bacteria - 0; Metazoa - 0; Fungi - 47; Plants - 38; Viruses - 0; Other Eukaryotes - 11 (source: NCBI BLink).	7e-21	96.7	AT1G76200.1	-0.20194	-0.0180734	0.486609	-0.11491	-0.151685	A4	3.58452e-09	6.06337e-09
Cj.5437_1	proteasome family protein	4.3	28.5	AT2G26990	-0.767154	-0.413744	1.23847	0.183335	-0.240911	A4	5.14481e-09	8.58451e-09
isotig00523	polyubiquitin 10	1e-93	256	AT4G05320.4	-0.231356	0.050665	0.588543	-0.031825	-0.376027	A4	6.78088e-09	1.12012e-08
isotig10467	CONTAINS InterPro DOMAIN/s: Gamma-secretase aspartyl protease complex, presenilin enhancer-2 subunit (InterPro:IPR019379); Has 168 Blast hits to 168 proteins in 71 species: Archae - 0; Bacteria - 0; Metazoa - 126; Fungi - 0; Plants - 36; Viruses - 0; Other Eukaryotes - 6 (source: NCBI BLink).	2e-24	108	AT5G09310.1	-0.348986	0.0136963	0.428384	0.00548407	-0.0985786	A4	8.97897e-09	1.46701e-08
isotig03212	Chitinase family protein	4e-41	164	AT2G43610.1	-0.425886	0.0792077	0.339313	0.135814	-0.128448	A4	1.0028e-08	1.63213e-08
isotig06481	2-oxoglutarate (2OG) and Fe(II)-dependent oxygenase superfamily protein	5e-31	131	AT4G23340.1	-0.432489	0.161485	0.241455	0.383266	-0.353718	A4	1.02094e-08	1.66093e-08
Cj.17342_1	2-oxoglutarate (2OG) and Fe(II)-dependent oxygenase superfamily protein	3e-10	62	AT3G19010	-0.558682	0.138642	0.294787	0.457538	-0.332286	A4	1.0251e-08	1.66744e-08
Cj.10346_1	polyubiquitin 3	8e-68	252	AT5G03240	-0.266936	0.0834937	0.720055	-0.0632992	-0.473314	A4	1.08655e-08	1.76558e-08
isotig04575	5'-3' exonuclease family protein	9e-24	106	AT1G01880.2	-0.346338	0.095662	0.266256	0.196735	-0.212315	A4	1.36881e-08	2.20257e-08
Cj.13845_1	gamma carbonic anhydrase 2	6e-21	97.1	AT1G47260	-0.422163	0.108529	0.461708	0.0544317	-0.202506	A4	1.37916e-08	2.21825e-08
isotig06932	phytochelatin synthase 1 (PCS1)	4e-69	254	AT5G44070.1	-0.637378	0.00816724	0.571573	0.14403	-0.0863924	A4	1.62146e-08	2.59175e-08
isotig02589	NAD(P)-binding Rossmann-fold superfamily protein	1e-06	48.1	AT2G39080.1	-0.33872	-0.0575397	0.791812	0.149924	-0.545477	A4	1.85119e-08	2.94323e-08
isotig12397	cation/H+ exchanger 11	2.3	28.5	AT3G44920.1	-0.341319	-0.0384872	0.499947	0.0295983	-0.149738	A4	1.87734e-08	2.9818e-08
Cj.3799_1	phytochelatin synthase 1 (PCS1)	1e-136	429	AT5G44070	-0.608936	0.0471706	0.554162	0.121863	-0.11426	A4	1.9571e-08	3.10448e-08
isotig09282	unknown protein; FUNCTIONS IN: molecular_function unknown; INVOLVED IN: photorespiration; LOCATED IN: mitochondrial membrane, mitochondrial respiratory chain complex I, respiratory chain complex I; EXPRESSED IN: 24 plant structures; EXPRESSED DURING: 15 growth stages; Has 2 Blast hits to 2 proteins in 1 species: Archae - 0; Bacteria - 0; Metazoa - 0; Fungi - 0; Plants - 2; Viruses - 0; Other Euka…	6e-24	107	AT1G67350.2	-0.232052	-0.105599	0.340286	0.0491299	-0.0517648	A4	1.97758e-08	3.13426e-08
isotig04209	Phototropic-responsive NPH3 family protein	6e-35	143	AT1G67900.3	-0.34743	-0.0210056	0.554002	0.175342	-0.360908	A4	2.51145e-08	3.94861e-08
isotig13443	TatD related DNase	5e-65	244	AT5G17570.1	-0.193851	0.0528996	0.432552	-0.0409766	-0.250624	A4	2.59247e-08	4.06915e-08
isotig02019	Cytochrome c oxidase subunit Vc family protein	2e-20	95.9	AT2G47380.1	-0.270372	-0.0245892	0.459293	-0.0228955	-0.141436	A4	2.6169e-08	4.10633e-08
isotig05561	NADH dehydrogenase (ubiquinone)s	3e-14	74.7	AT1G14450.1	-0.285388	-0.0286626	0.446228	0.000630905	-0.132808	A4	2.98602e-08	4.65976e-08
Cj.23033_1	2-oxoglutarate (2OG) and Fe(II)-dependent oxygenase superfamily protein	2e-09	59.3	AT1G77330	-0.415146	0.130963	0.259051	0.417804	-0.392673	A4	3.12976e-08	4.87445e-08
isotig09525	Eukaryotic aspartyl protease family protein	3e-95	346	AT2G03200.1	-0.351369	-0.0532375	1.06797	0.284879	-0.948238	A4	3.56423e-08	5.53397e-08
isotig02414	ubiquinol-cytochrome C reductase UQCRX/QCR9-like family protein	1e-20	95.9	AT3G52730.1	-0.372067	0.0124923	0.436048	0.00642999	-0.0829031	A4	3.84637e-08	5.95614e-08
Cj.25086_1	unknown protein	1e-20	96.3	AT5G25360	-0.0566778	-0.0986487	0.43689	0.00179741	-0.283361	A4	5.01951e-08	7.70374e-08
isotig13572	RNI-like superfamily protein	4e-44	174	AT4G26980.1	-0.306491	-0.182473	0.553568	0.0442757	-0.108879	A4	8.02392e-08	1.21413e-07
Cj.16142_1	Protein phosphatase 2C family protein	9e-24	107	AT5G66080	-0.316095	-0.082073	0.52813	0.108391	-0.238352	A4	8.18542e-08	1.23776e-07
Cj.1756_1	NAD(P)-binding Rossmann-fold superfamily protein	3e-35	145	AT2G33630	-0.173436	0.0144604	0.412843	-0.086574	-0.167294	A4	9.39117e-08	1.41269e-07
Cj.9319_1	glutathione S-transferase TAU 19	4e-67	252	AT1G78380	-0.247062	0.0814353	0.255123	0.213996	-0.303492	A4	9.7525e-08	1.46466e-07
isotig02664	Clathrin adaptor complex small chain family protein	2e-80	295	AT4G35410.2	-0.292188	-0.0424422	0.534235	-0.030312	-0.169293	A4	1.07109e-07	1.60381e-07
Cj.9473_1	Ribosomal protein L35Ae family protein	5e-53	204	AT1G74270	-0.434314	0.0718741	0.44631	-0.0156221	-0.0682486	A4	1.07813e-07	1.61348e-07
isotig08123	Phosphorylase superfamily protein	1e-57	219	AT4G24350.2	-0.697297	-0.0942925	0.925954	0.193515	-0.32788	A4	1.35183e-07	2.0076e-07
isotig09743	golgi snare 12	4e-51	197	AT2G45200.2	-0.213347	0.0446747	0.397583	-0.0812929	-0.147617	A4	1.42558e-07	2.11456e-07
isotig03351	NAD(P)-binding Rossmann-fold superfamily protein	7e-57	217	AT1G63380.1	-0.312959	0.0661491	0.304983	0.0115068	-0.0696804	A4	2.61592e-07	3.80669e-07
Cj.8519_1	GCN5L1 family protein	7e-31	130	AT2G30330	-0.284122	0.09397	0.446417	-0.173967	-0.0822981	A4	2.75493e-07	4.00371e-07
Cj.18822_1	Mitochondrial import inner membrane translocase subunit Tim17/Tim22/Tim23 family protein	9e-35	142	AT2G42210	-0.387051	-0.0716681	0.544951	-0.0156197	-0.0706122	A4	2.83265e-07	4.11504e-07
isotig10276	Glutathione S-transferase family protein	8e-69	257	AT5G02790.1	-0.204966	-0.00172477	0.355533	0.196715	-0.345557	A4	3.05644e-07	4.43142e-07
isotig04547	forkhead-associated domain-containing protein / FHA domain-containing protein	0.21	32	AT5G07400.1	-0.0211967	-0.110948	0.439013	-0.0126912	-0.294178	A4	3.07194e-07	4.45331e-07
isotig01914	glycosyl hydrolase family 81 protein	1e-88	144	AT5G15870.1	-0.21544	-0.15123	0.452088	-0.00399273	-0.0814249	A4	3.72569e-07	5.35819e-07
isotig12244	YGGT family protein	3e-35	144	AT5G21920.2	-0.190747	-0.109578	0.5641	0.0740347	-0.337809	A4	3.95566e-07	5.67564e-07
Cj.12927_1	protein binding	3e-82	302	AT4G14147	-0.353826	0.0452271	0.588467	-0.121845	-0.158024	A4	4.19739e-07	6.01234e-07
isotig05182	PLC-like phosphodiesterases superfamily protein	0.002	38.9	AT1G13680.1	-0.709993	0.0384251	1.07468	0.177516	-0.580624	A4	4.60762e-07	6.57357e-07
isotig13771	autoinhibited Ca2+-ATPase 11	3e-75	277	AT3G57330.1	-0.0817429	-0.152416	0.422427	0.0467929	-0.235061	A4	4.67517e-07	6.66306e-07
isotig03684	STRUBBELIG-receptor family 8	5e-75	221	AT4G22130.1	-0.508989	0.0927491	0.651969	0.117036	-0.352764	A4	5.9571e-07	8.42494e-07
isotig07007	D-cysteine desulfhydrase	9e-43	169	AT1G48420.1	-0.285612	-0.00351829	0.362793	0.0837455	-0.157408	A4	6.05442e-07	8.55383e-07
isotig08481	Formin Homology 14	1e-67	224	AT1G31810.1	-0.270494	-0.0340484	0.284405	0.278961	-0.258823	A4	7.22607e-07	1.01624e-06
Cj.25744_1	PLC-like phosphodiesterase family protein	3	27.3	AT4G26690	-1.21838	0.314195	1.00161	0.29591	-0.393333	A4	7.95653e-07	1.11543e-06
Cj.6480_1	Glutathione S-transferase family protein	5e-22	100	AT5G02790	-0.184423	0.0170504	0.387008	0.144063	-0.363698	A4	8.58316e-07	1.20054e-06
isotig06735	BEST Arabidopsis thaliana protein match is: 3'-5' exonuclease domain-containing protein / K homology domain-containing protein / KH domain-containing protein (TAIR:AT2G25910.2); Has 131 Blast hits to 125 proteins in 54 species: Archae - 0; Bacteria - 50; Metazoa - 12; Fungi - 12; Plants - 41; Viruses - 0; Other Eukaryotes - 16 (source: NCBI BLink).	0.014	35.8	AT2G25920.1	-0.353441	0.0463936	0.292862	0.082088	-0.0679022	A4	9.21272e-07	1.28583e-06
Cj.65_1	unknown protein	5e-42	156	AT2G04900	-0.429565	-0.14648	0.712019	-0.0392464	-0.0967272	A4	1.107e-06	1.53903e-06
Cj.4489_1	EID1-like 1	1.2	29.6	AT5G15440	-0.204046	-0.0089644	0.432979	-0.00309501	-0.216874	A4	1.17944e-06	1.63707e-06
isotig05072	Protein kinase superfamily protein	2e-55	202	AT3G01490.1	-0.32589	0.0252157	0.427533	0.0598388	-0.186697	A4	1.40159e-06	1.93473e-06
Cj.2860_1	unknown protein	4	26.9	AT2G41610	-1.50887	0.206446	1.31053	0.542802	-0.550913	A4	1.67169e-06	2.29611e-06
isotig13609	O-acyltransferase (WSD1-like) family protein	1e-68	256	AT5G53390.1	-0.250202	-0.0336896	0.363136	-0.0618331	-0.0174119	A4	2.0436e-06	2.79409e-06
isotig08302	nuclear RNA polymerase C1	1.6	29.3	AT5G60040.2	-0.613391	-0.0372641	0.441358	0.749907	-0.540609	A4	2.07496e-06	2.83522e-06
isotig05213	purple acid phosphatase 23	4e-69	256	AT4G13700.1	-0.113582	-0.0871376	0.375648	0.0640014	-0.23893	A4	2.65131e-06	3.59213e-06
isotig02030	dehydroascorbate reductase 1	1e-87	319	AT5G16710.1	-0.423653	-0.0245717	0.513905	0.118303	-0.183983	A4	3.2068e-06	4.32091e-06
isotig12987	Domain of unknown function (DUF313)	1.1	30.8	AT1G05930.1	-0.455291	0.21737	0.1937	0.474691	-0.43047	A4	3.26141e-06	4.39236e-06
Cj.9665_1	Polynucleotidyl transferase, ribonuclease H-like superfamily protein	5e-31	130	AT5G26940	-0.43427	0.0806712	0.39536	0.0612453	-0.103007	A4	3.35456e-06	4.51342e-06
isotig11883	secE/sec61-gamma protein transport protein	7e-15	77.8	AT5G50460.1	-0.238719	0.0575702	0.291255	-0.111388	0.00128071	A4	4.06455e-06	5.43956e-06
isotig02316	S-adenosyl-L-methionine-dependent methyltransferases superfamily protein	0.46	31.6	AT3G62000.2	-0.144614	-0.111632	0.411037	0.369766	-0.524557	A4	4.72832e-06	6.30728e-06
isotig06515	2-oxoglutarate (2OG) and Fe(II)-dependent oxygenase superfamily protein	7e-35	143	AT4G16330.2	-0.257755	-0.00768458	0.321953	0.0706352	-0.127148	A4	5.03636e-06	6.70203e-06
isotig08270	Galactosyltransferase family protein	6e-07	50.8	AT1G05170.2	-0.184595	-0.0397845	0.345506	-0.12696	0.00583294	A4	6.56146e-06	8.66169e-06
isotig04330	Protein of unknown function (DUF1216)	1e-07	53.5	AT3G28770.1	-0.207885	0.0139202	0.556256	-0.131925	-0.230366	A4	8.44359e-06	1.10788e-05
isotig03964	Plant protein of unknown function (DUF869)	5e-21	97.4	AT1G19835.2	-0.326355	-0.218381	0.560708	0.0925628	-0.108534	A4	8.58941e-06	1.12635e-05
Cj.11861_1	CONTAINS InterPro DOMAIN/s: Brain/reproductive organ-expressed protein (InterPro:IPR010358)	1e-41	168	AT5G42470	-0.160418	-0.136799	0.420863	-0.0187128	-0.104933	A4	8.68649e-06	1.13867e-05
Cj.15212_1	unknown protein	3e-21	99	AT1G30845	-0.0818604	-0.106575	0.398401	-0.0582194	-0.151746	A4	9.49816e-06	1.24183e-05
Cj.1030_1	secE/sec61-gamma protein transport protein	8e-15	77.8	AT5G50460	-0.234088	0.074699	0.277399	-0.0992063	-0.0188037	A4	1.09069e-05	1.41948e-05
isotig05823	Hypoxia-responsive family protein	7e-28	119	AT3G05550.1	-0.317476	0.00761771	0.50375	-0.133399	-0.0604926	A4	1.15968e-05	1.50731e-05
Cj.20855_1	Cox19-like CHCH family protein	4e-21	97.4	AT3G06310	-0.274879	0.00140318	0.400346	0.0630858	-0.189956	A4	1.31317e-05	1.69844e-05
isotig10596	dolichol phosphate-mannose biosynthesis regulatory protein-related	1e-21	99.4	AT1G74340.1	-0.181559	0.0107544	0.452922	-0.109494	-0.172623	A4	1.43867e-05	1.85728e-05
isotig11411					-0.312171	0.0928055	0.231144	0.272998	-0.284777	A4	2.08251e-05	2.66173e-05
isotig03311	glutathione S-transferase TAU 19	1e-67	253	AT1G78380.1	-0.273006	0.0383056	0.306517	0.177193	-0.249009	A4	2.1933e-05	2.80108e-05
isotig06136	S-domain-2 5	4e-17	84.3	AT4G32300.1	-0.149815	-0.0528598	0.223487	0.23091	-0.251722	A4	2.33742e-05	2.97962e-05
isotig14166	RAC-like 3	1e-96	350	AT4G35020.3	-0.253423	0.087479	0.518911	-0.0670511	-0.285916	A4	2.5816e-05	3.28069e-05
isotig02317	S-adenosyl-L-methionine-dependent methyltransferases superfamily protein	0.35	31.2	AT3G62000.2	-0.155	-0.0818584	0.345222	0.299085	-0.407448	A4	3.30963e-05	4.17136e-05
isotig00983	FUS3-complementing gene 1	2e-45	179	AT3G53570.4	-0.310199	-0.0344051	0.283495	0.255842	-0.194733	A4	3.53976e-05	4.45379e-05
Cj.5028_1	Domain of unknown function (DUF23)	6.9	25.8	AT5G44670	-0.356133	0.0389044	0.279056	0.213067	-0.174894	A4	4.23695e-05	5.30206e-05
isotig07998	FUNCTIONS IN: molecular_function unknown; INVOLVED IN: vesicle-mediated transport, vesicle docking involved in exocytosis; LOCATED IN: cellular_component unknown; EXPRESSED IN: 22 plant structures; EXPRESSED DURING: 14 growth stages; CONTAINS InterPro DOMAIN/s: Sec1-like protein (InterPro:IPR001619).	1e-31	132	AT2G42700.2	-0.133171	0.026065	0.334118	-0.0443116	-0.1827	A4	5.24819e-05	6.52616e-05
isotig14127	phytanoyl-CoA dioxygenase (PhyH) family protein	2e-82	302	AT2G01490.1	-0.149408	0.0148404	0.475916	-0.179807	-0.161541	A4	5.6402e-05	6.99947e-05
isotig05762	P-loop containing nucleoside triphosphate hydrolases superfamily protein	0.27	32.7	AT1G16800.1	-0.126579	-0.0892558	0.514088	-0.0247048	-0.273548	A4	7.17998e-05	8.8626e-05
isotig07005					-0.270554	-0.0155624	0.427695	0.0908704	-0.232449	A4	8.19757e-05	0.000100815
isotig09783	ARM repeat superfamily protein	3.1	28.1	AT5G27970.2	-0.531191	-0.0424159	0.708049	0.135352	-0.269793	A4	0.000104388	0.000127655
isotig07575	Ubiquitin-like superfamily protein	2e-55	213	AT4G16520.2	-0.202143	0.00843355	0.316663	0.0766774	-0.199631	A4	0.000124479	0.000151536
isotig14489	Pyridoxal phosphate (PLP)-dependent transferases superfamily protein	3e-108	348	AT1G34060.1	-0.179409	-0.117923	0.400284	-0.0218562	-0.0810956	A4	0.00012906	0.000156976
Cj.17880_1	Flavin containing amine oxidoreductase family	7e-27	117	AT4G01690	-0.308312	0.0175486	0.429184	-0.10867	-0.0297507	A4	0.000184215	0.000221985
isotig04145	zinc knuckle (CCHC-type) family protein	7e-61	229	AT1G75560.2	-0.186657	0.0128435	0.374321	0.181213	-0.381721	A4	0.00039066	0.000462594
isotig12858	Transmembrane amino acid transporter family protein	4e-43	170	AT5G41800.1	-0.281599	-0.155931	0.56552	0.220345	-0.348334	A4	0.000541941	0.000635742
Cj.13747_1	NAD(P)-linked oxidoreductase superfamily protein	1e-19	93.2	AT1G60680	-0.207878	0.0752662	0.452685	-0.0689794	-0.251093	A4	0.000804377	0.000935269
Cj.25568_1	D-cysteine desulfhydrase	2e-15	78.6	AT1G48420	-0.0967698	-0.0582266	0.366163	-0.00181111	-0.209356	A4	0.0013169	0.00151322
isotig13584	unknown protein; FUNCTIONS IN: molecular_function unknown; INVOLVED IN: biological_process unknown; LOCATED IN: cellular_component unknown; EXPRESSED IN: 23 plant structures; EXPRESSED DURING: 13 growth stages; Has 29 Blast hits to 29 proteins in 11 species: Archae - 0; Bacteria - 0; Metazoa - 0; Fungi - 0; Plants - 29; Viruses - 0; Other Eukaryotes - 0 (source: NCBI BLink).	3e-35	144	AT1G57540.3	-0.238164	0.0736647	0.32449	-0.112837	-0.0471545	A4	0.00165834	0.00189493
isotig09955	Glycogen/starch synthases, ADP-glucose type	8.7	26.9	AT5G24300.2	-0.143811	0.0624134	0.275013	-0.11872	-0.0748952	A4	0.00169433	0.00193506
Cj.4784_1	unknown protein	2e-16	83.2	AT3G51010	-0.178603	0.0154067	0.302285	-0.0150458	-0.124042	A4	0.00239231	0.00271148
isotig02401	Disease resistance protein (TIR-NBS-LRR class) family	2e-05	47	AT3G04220.1	-0.114668	-0.105584	0.280151	0.196212	-0.256112	A4	0.00246348	0.00279014
isotig03879	UDP-Glycosyltransferase superfamily protein	1e-61	232	AT1G16570.1	-0.177435	-0.0123208	0.331745	0.00647392	-0.148463	A4	0.00248317	0.00281129
Cj.7829_1	DNA-binding HORMA family protein	2e-58	223	AT1G16590	-0.238196	0.00161513	0.42411	-0.0821459	-0.105384	A4	0.00299505	0.00337458
isotig07023	TCP family transcription factor	3	28.1	AT3G18550.2	-0.147327	-0.117639	0.347891	0.00375817	-0.086683	A4	0.00339694	0.00381729
isotig02049	AGAMOUS-like 8	1e-29	86.3	AT5G60910.1	-0.168749	0.025283	0.239162	0.0194131	-0.11511	A4	0.00498405	0.00554892
isotig02402	Disease resistance protein (TIR-NBS-LRR class)	0.0002	42.7	AT5G45260.2	-0.128358	-0.105321	0.272577	0.217349	-0.256247	A4	0.00564295	0.00626547
isotig11046	Calcium-dependent lipid-binding (CaLB domain) family protein	8e-20	94.7	AT2G40815.1	-0.233284	0.021582	0.31163	0.124231	-0.224159	A4	0.00575433	0.00638657
isotig08365	S-adenosylmethionine carrier 1	9e-64	239	AT4G39460.2	-0.273652	0.0442376	0.294546	0.0200419	-0.0851738	A4	0.00685662	0.00758183
isotig11177	kinase interacting (KIP1-like) family protein	3e-100	365	AT4G14760.1	-0.328167	0.0686031	0.488848	0.00433164	-0.233616	A4	0.0070925	0.00783248
isotig06076	nucleotidyltransferases	4.5	29.6	AT3G61690.1	-0.483009	0.103053	0.489175	0.156751	-0.26597	A4	0.00973826	0.0106752
isotig04398	Aldolase-type TIM barrel family protein	6e-66	233	AT2G36230.1	-0.195357	0.005193	0.202312	0.0120289	-0.0241773	A4	0.0100012	0.010956
isotig06435	Myosin family protein with Dil domain	1e-144	458	AT5G20490.1	-0.202984	0.0285522	0.335223	0.014729	-0.17552	A4	0.0152786	0.016627
isotig12823	glutathione S-transferase THETA 1	8e-67	249	AT5G41210.1	-0.0622975	-0.0286119	0.221848	-0.0521344	-0.0788047	A4	0.0184482	0.0200133
Cj.18344_1	Protein kinase superfamily protein	0.003	39.7	AT1G56720	-0.178958	0.0513947	0.0693676	0.159998	-0.101803	A4	0.0208783	0.0225897
isotig01776	RING/U-box superfamily protein	1e-20	97.4	AT2G14835.2	-0.153701	0.00275971	0.182126	0.104142	-0.135327	A4	0.0471098	0.0502538
isotig09606	COBRA-like protein 1 precursor	0	689	AT3G02210.1	-0.551264	0.218149	0.337146	-0.112918	0.108887	A5	0	0
isotig03771	Tetratricopeptide repeat (TPR)-like superfamily protein	2e-40	161	AT1G27500.1	-2.37979	1.82106	1.56069	0.0377935	-1.03975	A5	0	0
isotig03772	CYCLIN D3;2	2e-30	129	AT5G67260.1	-1.54734	1.21104	1.1532	0.105319	-0.922215	A5	0	0
isotig04632	laccase 17	1e-79	291	AT5G60020.1	-4.92902	1.62064	2.5616	0.956154	-0.209373	A5	0	0
Cj.12996_1	RmlC-like cupins superfamily protein	3.7	28.9	AT4G10280	-1.45075	0.924996	0.952785	0.273879	-0.700911	A5	0	0
Cj.2507_1	ATP binding cassette subfamily A4	2.7	29.3	AT3G47750	-2.21742	1.05947	1.72311	0.352417	-0.917577	A5	0	0
isotig03775	Protein of unknown function (DUF579)	2e-68	256	AT1G09610.1	-2.01175	0.908751	1.17743	0.343385	-0.417817	A5	0	0
isotig04439	serine transhydroxymethyltransferase 1	0	831	AT4G37930.1	-0.678723	0.328358	0.574824	0.0350686	-0.259528	A5	0	0
isotig03573	Adenine nucleotide alpha hydrolases-like superfamily protein	3e-18	88.6	AT3G62550.1	-1.10794	0.30488	0.135783	0.592049	0.0752246	A5	0	0
Cj.6098_1					-2.31214	1.20475	1.78139	0.283008	-0.957003	A5	0	0
isotig03789	Protein of unknown function (DUF604)	5e-143	383	AT5G41460.1	-0.645522	0.586306	0.204265	-0.10449	-0.0405591	A5	0	0
isotig08380	transmembrane nine 7	0	838	AT3G13772.1	-0.685118	0.47358	0.317443	0.0144912	-0.120396	A5	0	0
isotig04827	hexokinase 1	2e-121	432	AT4G29130.1	-0.572178	0.303075	0.4307	0.0170876	-0.178685	A5	0	0
Cj.3492_1	Heavy metal transport/detoxification superfamily protein	0.001	42	AT5G26690	-1.18341	0.242156	1.04949	-0.089137	-0.0190998	A5	0	0
Cj.21672_1	cyclase associated protein 1	1e-29	126	AT4G34490	-0.870539	0.647402	0.534159	-0.0179744	-0.293047	A5	0	0
isotig04424	glycine decarboxylase P-protein 2	0	708	AT2G26080.1	-0.912352	0.522141	1.02806	0.037345	-0.675193	A5	0	0
isotig04656	Protein of unknown function (DUF1218)	5e-36	148	AT4G27435.1	-1.4717	0.0193053	0.990906	0.490053	-0.0285643	A5	0	0
isotig10556	Fasciclin-like arabinogalactan family protein	7e-64	240	AT3G46550.1	-1.59827	0.624027	0.216819	0.403201	0.354227	A5	0	0
isotig04659	Sec14p-like phosphatidylinositol transfer family protein	8e-100	295	AT1G75170.2	-0.912994	0.421819	1.03432	-0.244794	-0.298355	A5	0	0
isotig09626	unknown protein; Has 2 Blast hits to 2 proteins in 1 species: Archae - 0; Bacteria - 0; Metazoa - 0; Fungi - 0; Plants - 2; Viruses - 0; Other Eukaryotes - 0 (source: NCBI BLink).	5.2	28.1	AT1G50290.1	-6.2757	1.88563	2.14886	1.57532	0.66589	A5	0	0
Cj.11308_1	cyclase associated protein 1	2e-57	219	AT4G34490	-1.13555	0.858922	0.653193	-0.0198543	-0.356708	A5	0	0
isotig10935	lysophospholipase 2	2e-122	343	AT1G52760.1	-1.76372	0.432674	1.0029	0.426752	-0.09861	A5	0	0
isotig10055	serine carboxypeptidase-like 46	3e-55	211	AT2G33530.1	-1.92578	1.24814	0.868166	0.57985	-0.77038	A5	0	0
isotig10941	binding	8e-97	351	AT2G22125.1	-1.14709	-0.159603	1.08054	0.304051	-0.0778959	A5	0	0
Cj.12938_1	glycosyl hydrolase 9B8	4e-38	152	AT2G32990	-0.976077	-0.31058	0.709846	0.257868	0.318942	A5	0	0
isotig09828	O-fucosyltransferase family protein	1e-138	490	AT5G15740.1	-0.774378	0.267174	0.393022	0.0088661	0.105316	A5	0	0
isotig14338	Cupredoxin superfamily protein	9e-27	117	AT5G07475.1	-2.63401	1.01633	1.17823	0.561253	-0.121804	A5	0	0
isotig04645	beta-6 tubulin	0	833	AT5G12250.1	-0.958683	0.0796502	0.719699	0.1923	-0.0329669	A5	0	0
isotig09809	unknown protein; FUNCTIONS IN: molecular_function unknown; INVOLVED IN: biological_process unknown; LOCATED IN: endomembrane system; EXPRESSED IN: 23 plant structures; EXPRESSED DURING: 13 growth stages; Has 20719 Blast hits to 6096 proteins in 607 species: Archae - 22; Bacteria - 3243; Metazoa - 4364; Fungi - 2270; Plants - 237; Viruses - 128; Other Eukaryotes - 10455 (source: NCBI BLink).	2e-27	119	AT4G39840.1	-1.72965	0.627859	0.857727	0.187605	0.0564642	A5	0	0
isotig14124	alpha/beta-Hydrolases superfamily protein	1e-116	416	AT5G25770.3	-1.05262	0.654529	0.755149	-0.12767	-0.229392	A5	0	0
isotig09613	ammonium transporter 1;2	2e-87	316	AT1G64780.1	-1.83797	0.540578	1.15157	0.534361	-0.388538	A5	0	0
isotig14123	cellulose synthase 6	3e-36	148	AT5G64740.1	-4.6369	0.465436	2.4281	1.68962	0.0537415	A5	0	0
isotig09429	RING/U-box superfamily protein	4e-32	134	AT1G49230.1	-0.473391	0.366372	0.475684	0.105543	-0.474209	A5	0	0
Cj.966_1	Protein of unknown function (DUF579)	3e-68	256	AT1G09610	-1.82742	0.74696	0.977117	0.360228	-0.256887	A5	0	0
isotig07639	aldehyde dehydrogenase 22A1	5e-128	454	AT3G66658.2	-0.524859	0.115587	0.228653	0.149859	0.0307605	A5	0	0
isotig10045	Lipase/lipooxygenase, PLAT/LH2 family protein	5e-49	191	AT4G39730.1	-0.991491	0.198627	0.392486	0.315281	0.0850963	A5	0	0
isotig04441	lipid transfer protein 12	0.002	38.5	AT3G51590.1	-4.8802	1.5705	2.12773	1.22009	-0.0381149	A5	0	0
isotig04443	COBRA-like extracellular glycosyl-phosphatidyl inositol-anchored protein family	3e-79	291	AT5G60920.1	-2.2834	1.58392	1.32016	0.440524	-1.06121	A5	0	0
isotig09226	Protein kinase superfamily protein	3e-111	399	AT1G52540.1	-0.605109	0.381081	0.576601	-0.00819958	-0.344373	A5	0	0
isotig04445	nicotinate phosphoribosyltransferase 1	0.95	30.4	AT4G36940.1	-1.03368	0.683879	0.53913	0.0287403	-0.218072	A5	0	0
Cj.22399_1	pectin methylesterase PCR fragment F	2e-13	72.4	AT5G53370	-1.66569	0.449508	0.2317	0.596184	0.388298	A5	0	0
Cj.2147_1	TRICHOME BIREFRINGENCE-LIKE 45	2e-38	156	AT2G30010	-0.881724	0.402934	0.292827	0.0203696	0.165593	A5	0	0
isotig10915	endoplasmic reticulum retention defective 2B	4e-101	365	AT3G25040.1	-0.509065	0.316299	0.469119	-0.137401	-0.138952	A5	0	0
isotig10534	plant VAP homolog 12	7e-63	238	AT2G45140.1	-0.556051	0.311549	0.462743	-0.050312	-0.167929	A5	0	0
Cj.22168_1	P-loop containing nucleoside triphosphate hydrolases superfamily protein	4.2	27.3	AT5G27550	-1.12118	0.667204	0.625127	0.211808	-0.382962	A5	0	0
isotig04679	ATPase, V0/A0 complex, subunit C/D	0	657	AT3G28715.1	-0.472078	0.00295261	0.404145	0.0794071	-0.0144268	A5	0	0
isotig13812	casein kinase 1-like protein 2	4e-42	168	AT1G72710.1	-0.434817	0.25637	0.422277	-0.115273	-0.128557	A5	0	0
isotig07666	PLC-like phosphodiesterases superfamily protein	5e-110	394	AT4G38690.1	-1.25914	0.457104	0.790708	0.444522	-0.433197	A5	0	0
isotig14352	Plant protein of unknown function (DUF828)	4e-82	302	AT3G12060.1	-4.74653	1.86067	2.27305	1.30762	-0.69481	A5	0	0
Cj.1607_1	myo-inositol oxygenase 1	7e-90	327	AT1G14520	-1.22646	0.536195	1.02102	0.108242	-0.438992	A5	0	0
isotig10923	Transducin/WD40 repeat-like superfamily protein	1e-109	343	AT4G02730.1	-0.448186	0.00528606	0.450311	0.176509	-0.18392	A5	0	0
isotig04001	Protein of unknown function (DUF810)	1e-133	473	AT5G06970.1	-0.54858	-0.0633981	0.566577	0.0728461	-0.0274448	A5	0	0
isotig04287	Protein kinase superfamily protein	4e-64	240	AT2G25220.2	-1.97885	0.83594	1.19271	0.58597	-0.635772	A5	0	0
isotig01686	citrate synthase 2	1e-125	446	AT3G58750.1	-0.482682	-0.142498	0.392729	0.165336	0.0671149	A5	0	0
isotig09836	unknown protein; Has 1807 Blast hits to 1807 proteins in 277 species: Archae - 0; Bacteria - 0; Metazoa - 736; Fungi - 347; Plants - 385; Viruses - 0; Other Eukaryotes - 339 (source: NCBI BLink).	8e-09	58.5	AT5G47940.1	-0.936639	0.109228	0.326984	0.055694	0.444732	A5	0	0
isotig13818	galacturonosyltransferase 1	1e-153	511	AT3G61130.1	-0.786413	0.689113	0.417679	-0.0590609	-0.261317	A5	0	0
isotig01472	O-fucosyltransferase family protein	0	658	AT1G35510.1	-0.668966	0.463201	0.339539	0.0665631	-0.200337	A5	0	0
isotig11191	serine protease inhibitor, Kazal-type family protein	4e-17	84.3	AT4G01575.1	-0.875142	0.709001	0.574431	0.0234919	-0.431782	A5	0	0
isotig01687	citrate synthase 3	8e-138	487	AT2G42790.1	-0.436935	-0.137468	0.366473	0.15919	0.0487408	A5	0	0
isotig09830	tetratricopetide-repeat thioredoxin-like 1	6e-161	565	AT1G53300.1	-1.04928	0.672653	0.660649	-0.0351409	-0.248877	A5	0	0
isotig14340	Glucose-1-phosphate adenylyltransferase family protein	0	639	AT2G39770.2	-0.953884	0.439861	1.00813	0.011472	-0.505576	A5	0	0
isotig07408	Encodes a protein involved in salt tolerance, names SIS (Salt Induced Serine rich).	0.002	32.3	AT5G02020.1	-1.85149	1.02004	1.90184	0.777987	-1.84839	A5	0	0
isotig04802	Auxin-responsive family protein	3e-64	241	AT5G47530.1	-3.40036	0.16403	2.00912	1.18371	0.0435052	A5	0	0
Cj.1825_1	oligopeptide transporter 4	3e-65	244	AT5G64410	-1.09929	0.735485	1.20238	-0.0313502	-0.807222	A5	0	0
isotig04698	Carbohydrate-binding X8 domain superfamily protein	2e-27	118	AT2G04910.1	-0.985834	0.335786	0.601763	0.173686	-0.125402	A5	0	0
isotig03906	Plant protein of unknown function (DUF869)	3e-18	87.8	AT1G19835.2	-0.82325	0.314875	0.504255	0.0422644	-0.0381444	A5	0	0
isotig10313	ADP-ribosylation factor-like A1C	1e-91	333	AT3G49870.1	-0.475903	0.406341	0.222402	-0.040974	-0.111865	A5	0	0
isotig09868	Cellulose synthase family protein	3e-125	444	AT5G17420.1	-3.08519	0.292655	1.68252	1.06965	0.0403562	A5	0	0
isotig04275	NOD26-like intrinsic protein 1;2	2e-55	212	AT4G18910.1	-2.03069	-0.151081	0.995579	0.866421	0.319774	A5	0	0
Cj.3044_1	Transducin/WD40 repeat-like superfamily protein	2e-74	246	AT4G02730	-0.672214	0.0123338	0.69034	0.238497	-0.268957	A5	0	0
isotig05426	tubulin beta chain 3	0	860	AT5G62700.1	-0.561002	0.315031	0.449966	0.00108523	-0.205081	A5	0	0
isotig03555	Leucine-rich repeat protein kinase family protein	7e-42	167	AT2G26730.1	-1.77542	1.0276	1.03753	0.360824	-0.650538	A5	0	0
isotig05686	Protein of unknown function (DUF579)	2e-41	165	AT1G27930.1	-4.2638	1.64482	2.13519	1.11243	-0.628644	A5	0	0
isotig10901	Leucine-rich repeat receptor-like protein kinase family protein	0.032	35	AT3G24240.1	-1.61617	0.53946	0.421868	0.571163	0.0836768	A5	0	0
isotig09463	serine hydroxymethyltransferase 4	0	790	AT4G13930.1	-0.881378	0.354716	0.680744	0.0111825	-0.165265	A5	0	0
isotig13840	Adenine nucleotide alpha hydrolases-like superfamily protein	2e-29	126	AT1G44760.1	-0.993169	-0.0215672	0.583864	0.333348	0.0975238	A5	0	0
isotig07674	P-loop containing nucleoside triphosphate hydrolases superfamily protein	9e-54	207	AT3G16630.2	-0.879999	0.538449	0.751828	0.199105	-0.609383	A5	0	0
isotig09462	cinnamate-4-hydroxylase	2e-105	378	AT2G30490.1	-3.08314	1.01415	1.37381	0.917135	-0.221961	A5	0	0
isotig05672	cyclin-dependent kinase B1;1	1e-67	213	AT3G54180.1	-2.59868	1.19804	0.92162	0.316515	0.162503	A5	0	0
Cj.6_1	Transducin/WD40 repeat-like superfamily protein	5.4	27.7	AT1G10580	-0.674123	0.26915	0.594662	0.042488	-0.232177	A5	0	0
Cj.2202_1	glycosyl hydrolase 9A1	7e-91	331	AT5G49720	-1.8045	0.156004	1.36541	0.477393	-0.194305	A5	0	0
isotig10755	P-loop containing nucleoside triphosphate hydrolases superfamily protein	3.7	28.1	AT3G28540.2	-2.12504	-0.056945	0.940835	0.711121	0.530027	A5	0	0
isotig09682	Calcineurin-like metallo-phosphoesterase superfamily protein	4e-165	549	AT1G50370.1	-0.434159	0.270306	0.453475	-0.125014	-0.164608	A5	0	0
isotig00843	Dehydrin family protein	0.8	32	AT1G76180.2	-1.19813	0.17795	0.468798	0.330739	0.220644	A5	0	0
isotig11616	Eukaryotic aspartyl protease family protein	6e-66	248	AT5G43100.1	-0.437473	-0.025262	0.402261	0.127317	-0.0668425	A5	0	0
isotig12094	Kinesin motor family protein	6e-23	103	AT4G39050.1	-2.83332	0.941408	1.57427	0.846188	-0.528545	A5	0	0
Cj.3550_1	Late embryogenesis abundant (LEA) hydroxyproline-rich glycoprotein family	7e-20	95.9	AT1G17620	-1.46357	-0.244899	1.052	0.603334	0.0531325	A5	0	0
Cj.2252_1	endoxyloglucan transferase A3	5e-97	352	AT2G01850	-0.910832	0.819334	0.454511	0.0176179	-0.380632	A5	0	0
isotig01438	AWPM-19-like family protein	1e-29	127	AT1G29520.1	-1.61373	1.30474	0.534569	0.174881	-0.400465	A5	0	0
isotig07062	Tetratricopeptide repeat (TPR)-like superfamily protein	2e-32	135	AT3G57090.1	-0.33109	-0.188225	0.387581	0.135086	-0.00335199	A5	0	0
isotig09873	microtubule-associated proteins 65-1	3e-36	148	AT5G55230.2	-3.08197	1.01239	1.58148	0.814369	-0.326267	A5	0	0
isotig08745	Pathogenesis-related thaumatin superfamily protein	1e-54	209	AT1G19320.1	-2.43005	0.985486	1.20138	0.527456	-0.284263	A5	0	0
isotig01435	AWPM-19-like family protein	1e-35	146	AT1G29520.1	-1.37412	1.30398	0.448416	-0.00768016	-0.3706	A5	0	0
isotig01437	AWPM-19-like family protein	3e-30	128	AT1G29520.1	-1.62583	1.33215	0.599609	0.0799978	-0.385933	A5	0	0
isotig01436	AWPM-19-like family protein	4e-35	145	AT1G29520.1	-1.42189	1.33743	0.470263	-0.0385661	-0.347232	A5	0	0
isotig08744	Leucine-rich repeat protein kinase family protein	5e-37	150	AT1G67510.1	-1.07141	0.724565	0.670468	-0.0694806	-0.254141	A5	0	0
Cj.10123_1	S-adenosyl-L-methionine-dependent methyltransferases superfamily protein	7e-10	60.5	AT5G14430	-0.731314	0.447685	0.434215	-0.100218	-0.0503682	A5	0	0
isotig08945	sodium/calcium exchanger family protein / calcium-binding EF hand family protein	6e-142	501	AT1G53210.1	-1.15434	0.683724	0.765633	0.0957984	-0.390812	A5	0	0
isotig00845	Cation efflux family protein	0.34	32.7	AT2G04620.1	-1.43298	0.375958	0.59879	0.364531	0.0936973	A5	0	0
isotig00844	Cation efflux family protein	3e-05	46.6	AT2G04620.1	-1.64185	0.321321	0.74182	0.454426	0.124283	A5	0	0
isotig11358	unknown protein; Has 30201 Blast hits to 17322 proteins in 780 species: Archae - 12; Bacteria - 1396; Metazoa - 17338; Fungi - 3422; Plants - 5037; Viruses - 0; Other Eukaryotes - 2996 (source: NCBI BLink).	7e-39	157	AT5G51840.1	-0.800429	0.293767	0.591524	0.0134136	-0.098276	A5	0	0
isotig03709	sphingoid base hydroxylase 1	4e-64	240	AT1G69640.1	-0.604972	0.382475	0.343064	-0.00445954	-0.116107	A5	0	0
isotig08775	laccase 17	0	714	AT5G60020.1	-5.07095	-0.314416	2.46999	1.93852	0.976853	A5	0	0
isotig03329	Auxin efflux carrier family protein	0	662	AT5G57090.1	-0.804093	0.829463	0.401798	-0.0781413	-0.349027	A5	0	0
Cj.1164_1	phosphoenolpyruvate carboxykinase 2	9e-89	249	AT5G65690	-2.02248	0.753547	1.04859	0.806176	-0.585839	A5	0	0
isotig06065	laccase 17	3e-48	187	AT5G60020.1	-5.02498	1.47267	2.23919	1.44822	-0.135096	A5	0	0
Cj.1642_1	Polynucleotidyl transferase, ribonuclease H fold protein with HRDC domain	3e-05	46.2	AT5G35910	-0.984973	-0.128773	0.632846	0.543232	-0.0623315	A5	0	0
isotig03506	Protein kinase superfamily protein	3e-28	121	AT2G28250.2	-1.43957	0.278712	0.534236	0.298967	0.327652	A5	0	0
isotig06509	RAB GTPase 11C	8e-100	360	AT1G09630.1	-0.942889	0.205979	0.646388	0.200317	-0.109795	A5	0	0
isotig08979	inflorescence meristem receptor-like kinase 2	3e-21	98.2	AT3G51740.1	-1.87562	1.45222	0.415817	0.241674	-0.234089	A5	0	0
isotig06503	calcium ion binding	2e-123	439	AT4G08810.1	-0.80653	0.398958	0.706483	0.0132142	-0.312125	A5	0	0
Cj.7760_1	unknown protein	2e-11	66.6	AT3G48180	-1.10427	0.505309	1.22608	-0.02693	-0.600194	A5	0	0
isotig08761	Immunoglobulin E-set superfamily protein	2e-52	201	AT3G07880.1	-2.80436	1.16113	1.49469	0.517869	-0.36933	A5	0	0
Cj.6779_1	binding	1e-113	261	AT2G22125	-1.16481	-0.115895	1.06764	0.299822	-0.0867566	A5	0	0
Cj.854_1	Cytochrome P450 superfamily protein	2e-25	112	AT1G73340	-1.10236	-0.175813	0.905703	0.64193	-0.269457	A5	0	0
Cj.21161_1	cellulose synthase-like D3	1e-31	128	AT3G03050	-0.891802	0.553128	0.450488	0.0643362	-0.17615	A5	0	0
isotig11127	Galactosyltransferase family protein	1e-115	413	AT2G26100.1	-0.528727	0.280111	0.617344	-0.102982	-0.265745	A5	0	0
isotig14510	glycosyl hydrolase 9C2	1e-75	280	AT1G64390.1	-1.07146	-0.45096	0.813741	0.31432	0.394362	A5	0	0
isotig04866	Cellulose synthase family protein	0	734	AT5G17420.1	-4.69308	0.636868	2.24663	1.53624	0.273341	A5	0	0
Cj.58_1	TRICHOME BIREFRINGENCE-LIKE 35	7e-41	164	AT5G01620	-1.03379	0.533284	0.272668	-0.0219467	0.249787	A5	0	0
isotig01205	Calcium-dependent lipid-binding (CaLB domain) family protein	1e-25	114	AT5G23950.1	-1.27627	0.405347	1.1461	0.377736	-0.652906	A5	0	0
isotig01203	Calcium-dependent lipid-binding (CaLB domain) family protein	6e-25	112	AT5G23950.1	-0.505455	0.343888	0.418597	0.0581639	-0.315193	A5	0	0
Cj.23052_1	phosphofructokinase 4	0.16	32	AT5G61580	-2.40551	1.35456	1.89076	-0.019159	-0.820657	A5	0	0
isotig11665	serine carboxypeptidase-like 42	5e-168	587	AT5G42240.1	-0.910652	0.32666	0.469324	0.166885	-0.0522179	A5	0	0
isotig13029	SHV3-like 5	1e-108	293	AT5G58170.1	-1.1956	0.926972	0.617356	-0.00183539	-0.346888	A5	0	0
isotig07099	Leucine-rich repeat (LRR) family protein	4e-18	87.4	AT5G23400.1	-1.59537	0.290633	0.834685	0.530873	-0.0608175	A5	0	0
isotig08701	alpha/beta-Hydrolases superfamily protein	2e-117	419	AT2G36290.1	-0.447486	0.331858	0.315195	-0.0666288	-0.132939	A5	0	0
isotig03746	Kinesin motor family protein	5e-14	73.9	AT4G39050.1	-2.64654	0.903724	1.36185	0.801232	-0.420266	A5	0	0
isotig06097	RING/U-box superfamily protein	0.38	31.2	AT3G10815.1	-1.0901	0.754566	1.19045	-0.0668441	-0.788076	A5	0	0
Cj.24358_1	NADH-ubiquinone oxidoreductase 24 kDa subunit, putative	5e-66	247	AT4G02580	-1.11102	0.294315	0.760895	0.262563	-0.206752	A5	0	0
isotig06017	inflorescence meristem receptor-like kinase 2	8e-44	174	AT3G51740.1	-2.10604	1.43374	0.402996	0.363597	-0.0942977	A5	0	0
isotig07096	pectin methylesterase 61	1e-69	192	AT3G59010.1	-1.86977	0.916178	0.903569	0.528476	-0.478453	A5	0	0
isotig08985	laccase 17	5e-55	210	AT5G60020.1	-4.60714	1.78864	2.92422	0.797378	-0.903098	A5	0	0
isotig07457	pectin methylesterase PCR fragment F	1e-17	58.5	AT5G53370.1	-2.20572	0.996539	1.10937	0.611164	-0.511349	A5	0	0
isotig08984	Protein kinase protein with adenine nucleotide alpha hydrolases-like domain	1e-129	317	AT1G77280.1	-0.845826	0.554006	0.433519	-0.0452829	-0.0964167	A5	0	0
isotig12500	glycosyl hydrolase 9B7	1e-168	590	AT1G75680.1	-0.941141	0.403873	0.634561	0.0961984	-0.193491	A5	0	0
isotig11635	Cupredoxin superfamily protein	3e-26	115	AT3G27200.1	-2.84267	1.92322	1.55	0.0736912	-0.704246	A5	0	0
Cj.14852_1					-0.448688	0.115923	0.341902	0.068613	-0.0777497	A5	0	0
isotig14533	Protein of unknown function, DUF593	2e-51	201	AT1G70750.1	-0.802393	0.477737	0.534945	0.175219	-0.385508	A5	0	0
isotig03756	PATATIN-like protein 6	1e-90	330	AT2G39220.1	-0.666555	0.511325	0.3468	0.250913	-0.442482	A5	0	0
isotig07488	Nucleotide-diphospho-sugar transferases superfamily protein	2e-19	79.3	AT1G27600.2	-0.578955	0.321211	0.690536	-0.0520461	-0.380747	A5	0	0
isotig04615	NPK1-related protein kinase 1	1e-05	47	AT1G09000.1	-0.907529	0.619202	0.684923	0.0525836	-0.44918	A5	0	0
isotig03355	AWPM-19-like family protein	2e-35	145	AT1G29520.1	-3.12788	1.97727	1.17478	0.515471	-0.53964	A5	0	0
isotig03356	AWPM-19-like family protein	6e-36	147	AT1G29520.1	-1.12509	1.01514	0.438581	0.0145141	-0.343149	A5	0	0
isotig11628	COP1-interacting protein-related	1e-05	47.4	AT1G72410.2	-0.807944	0.298056	0.718617	-0.133453	-0.0752761	A5	0	0
isotig11130	Fasciclin-like arabinogalactan family protein	7e-33	136	AT3G46550.1	-1.14072	0.708919	1.07175	-0.062005	-0.577948	A5	0	0
isotig03759	Phosphatidylinositol 3- and 4-kinase family protein	0	1398	AT1G49340.1	-0.516755	0.290466	0.2927	0.160734	-0.227145	A5	0	0
isotig13031	xyloglucan endotransglucosylase/hydrolase 28	4e-96	325	AT1G14720.1	-0.981284	0.810684	0.470134	0.0363363	-0.33587	A5	0	0
isotig04895	Protein of unknown function (DUF1218)	4e-14	75.5	AT5G17210.1	-3.33257	0.217973	1.92424	1.24195	-0.0515938	A5	0	0
isotig04896	plant U-box 13	1e-32	135	AT3G46510.1	-1.42433	0.359848	0.929367	0.315768	-0.180654	A5	0	0
isotig06034	CONTAINS InterPro DOMAIN/s: Cystatin-related, plant (InterPro:IPR006525); BEST Arabidopsis thaliana protein match is: Cystatin/monellin superfamily protein (TAIR:AT3G05685.1); Has 2098 Blast hits to 1525 proteins in 202 species: Archae - 2; Bacteria - 561; Metazoa - 485; Fungi - 302; Plants - 191; Viruses - 20; Other Eukaryotes - 537 (source: NCBI BLink).	0.2	33.9	AT3G05450.1	-1.67965	-0.168648	1.51582	0.748588	-0.416112	A5	0	0
Cj.12016_1	AMP-dependent synthetase and ligase family protein	2e-47	106	AT5G16340	-1.7926	0.0240214	1.30247	1.03174	-0.565632	A5	0	0
isotig11574	receptor like protein 44	2e-77	286	AT3G49750.1	-0.613974	0.290976	0.468398	0.0221414	-0.167542	A5	0	0
isotig06986	xyloglucan endotransglucosylase/hydrolase 8	4e-109	391	AT1G11545.1	-1.98328	0.801097	0.662681	0.48603	0.0334744	A5	0	0
isotig12405	P-loop nucleoside triphosphate hydrolases superfamily protein with CH (Calponin Homology) domain	2e-179	357	AT2G47500.1	-1.45004	0.530212	1.03041	0.282362	-0.392944	A5	0	0
isotig12691	Dof-type zinc finger DNA-binding family protein	0.025	35	AT1G07640.3	-1.38084	-0.23805	1.34414	0.712444	-0.437693	A5	0	0
Cj.23361_1	Transketolase family protein	5e-97	350	AT2G34590	-0.608678	0.293176	0.509668	0.0140151	-0.208181	A5	0	0
isotig06983	transmembrane nine 7	6e-28	89	AT3G13772.1	-0.578366	0.319195	0.410723	0.027315	-0.178867	A5	0	0
isotig12002	RING/U-box superfamily protein	7e-42	167	AT5G17600.1	-0.511552	-0.161087	0.58427	0.112244	-0.0238757	A5	0	0
isotig08622	SNARE-like superfamily protein	7e-67	251	AT3G09800.1	-0.530858	0.375935	0.541647	-0.1821	-0.204623	A5	0	0
isotig06173	RING/FYVE/PHD zinc finger superfamily protein	9e-37	149	AT5G05830.1	-0.691015	0.228593	0.74133	0.0177622	-0.29667	A5	0	0
isotig06997	Exostosin family protein	2e-06	49.3	AT2G28110.1	-3.0304	0.483315	1.84256	0.987057	-0.282531	A5	0	0
Cj.7744_1	Mog1/PsbP/DUF1795-like photosystem II reaction center PsbP family protein	9.1	25.4	AT3G63540	-3.38778	1.29995	1.48524	0.818991	-0.216393	A5	0	0
Cj.5536_1	unknown protein	0.036	35.8	AT1G31335	-1.88187	0.571216	1.33621	0.460771	-0.48633	A5	0	0
isotig13069	binding	7e-132	467	AT2G22125.1	-0.864364	0.0174515	0.618131	0.208439	0.0203427	A5	0	0
isotig07809	DNA glycosylase superfamily protein	2e-10	62.4	AT1G80850.1	-1.03665	-0.157214	0.924119	0.334931	-0.0651836	A5	0	0
isotig13064	P-loop containing nucleoside triphosphate hydrolases superfamily protein	0	725	AT3G16630.2	-0.485308	0.256194	0.490058	0.00778124	-0.268726	A5	0	0
isotig11400	alpha-soluble NSF attachment protein 2	1e-109	393	AT3G56190.1	-0.414368	0.228056	0.499407	-0.101072	-0.212023	A5	0	0
isotig07102	serine/threonine protein kinase 3	6e-96	347	AT5G08160.1	-1.13081	0.129534	0.836313	0.230785	-0.0658263	A5	0	0
isotig12938	FRA8 homolog	3e-26	106	AT5G22940.1	-2.11187	0.792817	1.33282	0.551684	-0.565448	A5	0	0
isotig03385	UDP-XYL synthase 6	6e-166	581	AT2G28760.3	-0.984409	0.552252	0.862965	0.0321002	-0.462908	A5	0	0
isotig12933	clathrin adaptor complexes medium subunit family protein	9e-49	189	AT5G05010.2	-0.691912	0.285808	0.412256	0.283128	-0.28928	A5	0	0
isotig03386	UDP-glucuronic acid decarboxylase 3	2e-172	602	AT5G59290.2	-0.986814	0.554124	0.880041	0.0278628	-0.475215	A5	0	0
isotig12404	RmlC-like cupins superfamily protein	1e-45	102	AT3G10080.1	-3.16453	0.842881	1.59521	0.677086	0.0493533	A5	0	0
isotig12292	Subtilase family protein	2e-57	218	AT5G44530.1	-0.998605	0.858387	0.243242	0.0664118	-0.169435	A5	0	0
isotig02515	rhomboid protein-related	2e-89	325	AT3G07950.1	-0.866989	0.411587	0.627948	-0.0228026	-0.149744	A5	0	0
isotig11552	RNA-binding (RRM/RBD/RNP motifs) family protein	1.1	30.8	AT3G23370.2	-1.00064	-0.100832	0.801303	0.312449	-0.0122808	A5	0	0
isotig06391	ADP-glucose pyrophosphorylase family protein	7e-76	281	AT1G74910.2	-2.78765	0.277364	1.73673	0.860353	-0.0867935	A5	0	0
isotig13554	alpha/beta-Hydrolases superfamily protein	3e-32	127	AT3G09690.2	-1.1532	0.146076	0.830279	0.10125	0.0755938	A5	0	0
isotig13076	cyclase associated protein 1	8e-84	307	AT4G34490.1	-0.904419	0.688169	0.565375	-0.0443631	-0.304762	A5	0	0
isotig06194	unknown protein; FUNCTIONS IN: molecular_function unknown; INVOLVED IN: biological_process unknown; LOCATED IN: plasma membrane; EXPRESSED IN: 20 plant structures; EXPRESSED DURING: 13 growth stages; Has 34 Blast hits to 34 proteins in 8 species: Archae - 0; Bacteria - 0; Metazoa - 0; Fungi - 0; Plants - 34; Viruses - 0; Other Eukaryotes - 0 (source: NCBI BLink).	0.002	39.3	AT1G31335.1	-1.81087	0.581967	1.32031	0.425495	-0.516901	A5	0	0
isotig03394	plant U-box 13	3e-148	522	AT3G46510.1	-0.715507	0.23735	0.434306	0.15859	-0.114739	A5	0	0
isotig07394	glycosyl hydrolase family protein 43	2e-09	59.3	AT3G49880.1	-0.635986	0.479941	0.282684	-0.0320859	-0.0945531	A5	0	0
isotig11405	Alpha-1,4-glucan-protein synthase family protein	4e-119	425	AT5G16510.2	-0.556627	0.377464	0.350277	-0.117972	-0.0531412	A5	0	0
isotig07117	exostosin family protein	7e-63	236	AT3G45400.1	-0.795258	0.315132	0.661047	0.048875	-0.229797	A5	0	0
Cj.4306_1	FRA8 homolog	1e-143	506	AT5G22940	-2.89712	0.549263	1.66525	0.908094	-0.225492	A5	0	0
isotig06974	Calcineurin-like metallo-phosphoesterase superfamily protein	2e-92	335	AT4G24730.3	-0.883809	0.0259379	0.627263	0.312515	-0.0819072	A5	0	0
isotig06977	laccase 12	4e-49	190	AT5G05390.1	-2.88762	0.491809	2.17692	0.556697	-0.337807	A5	0	0
Cj.4630_1	alpha/beta-Hydrolases superfamily protein	0.002	38.9	AT5G06570	-0.66026	0.341821	0.405961	0.119179	-0.206701	A5	0	0
isotig06381	Protein of unknown function, DUF547	5e-52	201	AT4G37080.3	-2.56818	0.126493	1.85824	0.934046	-0.350596	A5	0	0
isotig13084	ADP-ribosylation factor A1E	1e-99	359	AT3G62290.3	-0.682653	0.314819	0.547349	0.0246366	-0.204151	A5	0	0
isotig06187	Domain of unknown function (DUF23)	5e-65	243	AT1G27200.1	-0.658951	0.123402	0.417078	0.164469	-0.0459988	A5	0	0
isotig12912	ATPase, F0/V0 complex, subunit C protein	2e-60	229	AT4G32530.1	-0.71303	0.297787	0.679334	-0.0692566	-0.194834	A5	0	0
isotig11417	GATA transcription factor 2	2e-35	147	AT2G45050.1	-2.21184	0.375249	1.14819	0.326375	0.362027	A5	0	0
isotig12917	Transmembrane amino acid transporter family protein	2e-22	103	AT1G47670.1	-1.53867	0.937153	1.04018	0.338494	-0.777162	A5	0	0
isotig07837	alpha-galactosidase 2	2e-144	509	AT5G08370.2	-1.41225	0.742753	1.00049	0.218791	-0.549787	A5	0	0
isotig12424	AWPM-19-like family protein	4e-43	171	AT1G29520.1	-3.19925	2.04155	1.24792	0.52727	-0.61749	A5	0	0
isotig02784	cellulose synthase family protein	2e-146	515	AT4G18780.1	-4.9978	0.515689	2.17797	1.64707	0.657068	A5	0	0
isotig07130	glycosyltransferase 18	3e-127	452	AT5G62220.1	-0.784181	0.582907	0.131272	0.208442	-0.138439	A5	0	0
isotig12995	Glycosyl hydrolase family protein	0	871	AT5G20950.2	-0.871456	0.684395	0.455976	-0.0326841	-0.236231	A5	0	0
isotig12991	glycerol-3-phosphate acyltransferase 6	4e-71	211	AT2G38110.1	-0.692863	0.103179	0.311503	0.135955	0.142225	A5	0	0
isotig12990	BSD domain-containing protein	3e-21	67.4	AT1G03350.1	-4.20057	0.432842	2.00479	1.25398	0.50896	A5	0	0
isotig06943	laccase 11	7e-35	74.3	AT5G03260.1	-4.93355	2.11526	2.06788	0.969428	-0.219017	A5	0	0
isotig05812	unknown protein; BEST Arabidopsis thaliana protein match is: unknown protein (TAIR:AT1G69430.1); Has 205 Blast hits to 204 proteins in 17 species: Archae - 0; Bacteria - 0; Metazoa - 0; Fungi - 0; Plants - 205; Viruses - 0; Other Eukaryotes - 0 (source: NCBI BLink).	2e-29	126	AT1G26650.1	-4.54825	1.29336	2.06848	1.28252	-0.0961203	A5	0	0
isotig12652	Chitinase family protein	2e-85	312	AT1G05850.1	-5.94309	1.5567	2.11204	1.64463	0.629726	A5	0	0
isotig12458	PDI-like 2-2	2e-157	545	AT1G04980.1	-0.558596	0.393232	0.0465601	0.0221215	0.0966822	A5	0	0
isotig12454	unknown protein; FUNCTIONS IN: molecular_function unknown; INVOLVED IN: N-terminal protein myristoylation; LOCATED IN: cellular_component unknown; BEST Arabidopsis thaliana protein match is: unknown protein (TAIR:AT5G17350.1); Has 137 Blast hits to 137 proteins in 11 species: Archae - 0; Bacteria - 0; Metazoa - 0; Fungi - 0; Plants - 137; Viruses - 0; Other Eukaryotes - 0 (source: NCBI BLink).	1e-23	107	AT3G03280.1	-1.50063	0.732257	0.873224	0.321741	-0.426597	A5	0	0
isotig01156	unknown protein; LOCATED IN: chloroplast; EXPRESSED IN: 9 plant structures; EXPRESSED DURING: LP.04 four leaves visible, 4 anthesis, petal differentiation and expansion stage; BEST Arabidopsis thaliana protein match is: unknown protein (TAIR:AT5G47455.3); Has 35333 Blast hits to 34131 proteins in 2444 species: Archae - 798; Bacteria - 22429; Metazoa - 974; Fungi - 991; Plants - 531; Viruses - 0; …	0.038	35.8	AT4G17310.2	-1.27325	0.302423	0.464375	0.484491	0.0219647	A5	0	0
Cj.16983_1	Late embryogenesis abundant (LEA) hydroxyproline-rich glycoprotein family	2e-26	117	AT4G23930	-0.92636	0.466605	0.311553	0.13323	0.014972	A5	0	0
Cj.18304_1	Polyketide synthase, enoylreductase family protein	3e-13	72.4	AT3G45770	-0.463324	0.226212	0.346332	-0.0257319	-0.0834887	A5	0	0
isotig07137	laccase 5	3e-121	431	AT2G40370.1	-3.96305	0.754857	2.8373	0.769879	-0.39899	A5	0	0
Cj.11884_1					-0.430846	0.216257	0.456979	-0.0675497	-0.17484	A5	0	0
isotig12059	O-fucosyltransferase family protein	9e-145	511	AT1G53770.1	-1.04983	0.306231	0.778761	0.126889	-0.162048	A5	0	0
isotig05821	basic helix-loop-helix (bHLH) DNA-binding superfamily protein	1e-30	129	AT3G24140.1	-1.42529	1.18472	0.806255	0.286082	-0.851769	A5	0	0
isotig07349	alpha 1,4-glycosyltransferase family protein	2e-39	159	AT3G09020.1	-0.856012	0.221622	0.559836	0.192577	-0.118024	A5	0	0
isotig12050	unknown protein; Has 1807 Blast hits to 1807 proteins in 277 species: Archae - 0; Bacteria - 0; Metazoa - 736; Fungi - 347; Plants - 385; Viruses - 0; Other Eukaryotes - 339 (source: NCBI BLink).	5.4	27.3	AT5G25500.1	-1.45616	0.857664	0.877224	0.0286528	-0.307385	A5	0	0
isotig02516	rhomboid protein-related	2e-41	166	AT3G07950.1	-0.888012	0.33414	0.797749	-0.0269454	-0.216932	A5	0	0
Cj.8375_1	basic helix-loop-helix (bHLH) DNA-binding superfamily protein	0.33	33.1	AT4G28811	-0.967193	0.327894	0.640181	0.0503781	-0.0512601	A5	0	0
isotig12637	SET domain-containing protein	2.1	28.5	AT1G02580.1	-3.70687	2.02127	1.34214	0.59769	-0.254232	A5	0	0
isotig13306	Transmembrane amino acid transporter family protein	6e-42	167	AT1G47670.1	-1.66636	1.03192	0.970512	0.341048	-0.677122	A5	0	0
isotig08909	tetraspanin8	1e-43	172	AT2G23810.1	-1.68682	0.0677406	1.21738	0.548154	-0.146455	A5	0	0
isotig06538	Melibiase family protein	8e-12	44.3	AT3G26380.1	-0.932712	0.383507	0.33262	0.156757	0.0598277	A5	0	0
isotig13307	unknown protein; FUNCTIONS IN: molecular_function unknown; INVOLVED IN: biological_process unknown; EXPRESSED IN: 21 plant structures; EXPRESSED DURING: 13 growth stages; CONTAINS InterPro DOMAIN/s: Protein of unknown function DUF901 (InterPro:IPR010298).	2e-40	162	AT2G02410.2	-0.995741	0.214642	0.14762	0.417589	0.215891	A5	0	0
isotig12971	Tetratricopeptide repeat (TPR)-like superfamily protein	5e-84	308	AT1G27500.1	-2.23903	1.5079	1.37428	0.23817	-0.881321	A5	0	0
isotig07359	Ypt/Rab-GAP domain of gyp1p superfamily protein	4e-88	250	AT3G07890.2	-0.86661	0.664809	0.454392	0.0653139	-0.317905	A5	0	0
isotig12679	Cysteine/Histidine-rich C1 domain family protein	6	27.7	AT4G11390.1	-1.28938	0.735072	0.552289	0.118268	-0.116247	A5	0	0
isotig12474	pectin methylesterase PCR fragment F	6e-17	83.6	AT5G53370.1	-1.7321	0.432944	0.296435	0.625739	0.376986	A5	0	0
isotig02754	Tubulin/FtsZ family protein	3e-113	405	AT4G14960.2	-0.586956	0.273906	0.47714	0.055424	-0.219514	A5	0	0
isotig06541	Melibiase family protein	4e-72	267	AT3G26380.1	-0.795089	0.510093	0.115542	0.0864357	0.083018	A5	0	0
isotig02753	tubulin alpha-2 chain	0	829	AT1G50010.1	-0.635822	0.316751	0.497829	0.0671721	-0.245931	A5	0	0
isotig12263	Protein of unknown function (DUF567)	2e-31	133	AT3G15810.1	-1.20147	0.532102	1.23708	0.0902104	-0.657929	A5	0	0
isotig13508	FASCICLIN-like arabinoogalactan 7	3e-29	125	AT2G04780.2	-0.749997	0.737924	0.32491	-0.163994	-0.148843	A5	0	0
isotig13314	unknown protein; FUNCTIONS IN: molecular_function unknown; INVOLVED IN: N-terminal protein myristoylation; LOCATED IN: cellular_component unknown; BEST Arabidopsis thaliana protein match is: unknown protein (TAIR:AT5G66580.1); Has 249 Blast hits to 249 proteins in 14 species: Archae - 0; Bacteria - 0; Metazoa - 0; Fungi - 0; Plants - 249; Viruses - 0; Other Eukaryotes - 0 (source: NCBI BLink).	5e-09	57.8	AT3G50800.1	-1.6315	-0.0302406	0.967917	0.66835	0.0254773	A5	0	0
isotig07159	RAB GTPase homolog A1F	2e-61	231	AT5G60860.1	-0.636472	0.199942	0.418355	0.136064	-0.117889	A5	0	0
isotig12269	Late embryogenesis abundant (LEA) hydroxyproline-rich glycoprotein family	2e-26	117	AT4G23930.1	-0.896327	0.444061	0.302492	0.147618	0.00215664	A5	0	0
isotig02039	Copper amine oxidase family protein	0	988	AT2G42490.1	-1.47297	1.0083	1.01353	-0.344833	-0.204025	A5	0	0
isotig08209	cyclin b3;1	3e-43	171	AT1G16330.1	-1.8145	0.808093	0.571793	0.375557	0.0590581	A5	0	0
isotig05014	cellulose synthase-like D3	2e-81	297	AT3G03050.1	-1.00585	0.574784	0.33131	0.0678885	0.031866	A5	0	0
isotig03161	GATA type zinc finger transcription factor family protein	9e-85	311	AT3G55770.5	-0.384006	0.310119	0.277363	-0.0896447	-0.113831	A5	0	0
isotig05804	plant U-box 14	1e-41	166	AT3G54850.1	-1.7584	0.162324	1.21539	0.537314	-0.156626	A5	0	0
isotig08416	DHHC-type zinc finger family protein	8e-135	478	AT3G26935.1	-0.519387	0.177623	0.551474	0.0234104	-0.233121	A5	0	0
Cj.7537_1	biotin/lipoyl attachment domain-containing protein	7e-38	155	AT3G56130	-0.435167	0.226883	0.536445	-0.067585	-0.260577	A5	0	0
isotig02434	MATE efflux family protein	6e-63	221	AT4G00350.1	-2.2072	1.64686	1.21487	0.447124	-1.10166	A5	0	0
isotig05018	FASCICLIN-like arabinogalactan-protein 11	8e-29	124	AT5G03170.1	-4.32029	1.57247	1.67269	1.06127	0.0138554	A5	0	0
isotig05017	Leucine-rich repeat (LRR) family protein	1.6	28.9	AT2G15880.1	-3.74559	2.12282	1.89415	0.761345	-1.03272	A5	0	0
isotig07164	beta-xylosidase 3	6e-54	206	AT5G09730.1	-3.68133	1.3467	1.24309	1.05446	0.0370738	A5	0	0
isotig13518	RHO-related protein from plants 2	5e-76	281	AT1G20090.1	-1.14632	0.495909	1.01394	0.0506756	-0.414198	A5	0	0
isotig08008	F-box/RNI-like superfamily protein	5e-56	214	AT1G10780.1	-1.24634	0.991209	0.358465	0.211588	-0.314921	A5	0	0
isotig08929	Protein of unknown function (DUF1191)	2e-10	62.8	AT4G22900.1	-2.81882	2.1451	1.24951	0.296291	-0.872078	A5	0	0
isotig14386	Heavy metal transport/detoxification superfamily protein	0.0008	42	AT5G26690.1	-1.0443	0.274226	0.830244	-0.0717052	0.0115322	A5	0	0
isotig12206	homeobox protein 31	1e-19	94	AT1G14440.2	-0.605331	-0.0464422	0.509098	0.307163	-0.164488	A5	0	0
isotig05650	Protein of unknown function (DUF1068)	1e-44	177	AT4G30996.1	-0.682229	0.226531	0.412501	-0.0259008	0.0690978	A5	0	0
isotig09362	Late embryogenesis abundant (LEA) hydroxyproline-rich glycoprotein family	6e-38	155	AT3G44220.1	-0.663163	0.268606	0.539636	-0.0427002	-0.102378	A5	0	0
isotig03823	Phosphoinositide phosphatase family protein	8e-138	487	AT5G66020.1	-0.517828	0.290728	0.564366	-0.0867576	-0.250508	A5	0	0
isotig13737	NAD(P)-binding Rossmann-fold superfamily protein	4e-169	591	AT3G51160.1	-0.508698	0.396644	0.310627	-0.0819324	-0.116641	A5	0	0
isotig05232	Endomembrane protein 70 protein family	0	867	AT1G14670.1	-0.677042	0.220453	0.46285	0.00741238	-0.0136735	A5	0	0
isotig12483	Cellulose synthase family protein	0	1568	AT5G05170.1	-0.934196	0.478136	0.504168	-0.03851	-0.00959813	A5	0	0
isotig02251	S-adenosyl-L-methionine-dependent methyltransferases superfamily protein	5e-13	71.2	AT4G34050.1	-2.27775	0.125503	1.58	0.522902	0.0493456	A5	0	0
isotig05663	ataurora1	5e-55	128	AT4G32830.1	-2.26743	0.93489	0.799504	0.591344	-0.0583121	A5	0	0
isotig06908	Plant protein of unknown function (DUF869)	0.001	38.9	AT3G05270.2	-0.755986	0.523711	0.58765	0.161283	-0.516658	A5	0	0
Cj.4648_1	rhamnose biosynthesis 1	3e-72	268	AT1G78570	-0.954814	0.506477	0.812781	-0.0815843	-0.282859	A5	0	0
Cj.14235_1	cellulose synthase-like D3	9e-82	299	AT3G03050	-0.812028	0.508734	0.20853	0.0739114	0.0208516	A5	0	0
isotig13733	P-loop containing nucleoside triphosphate hydrolases superfamily protein	2e-91	241	AT1G21730.1	-0.931384	-0.020224	0.695289	0.360781	-0.104461	A5	0	0
isotig05240	acyl-CoA binding protein 4	1e-167	530	AT3G05420.2	-1.01439	0.343108	0.895447	0.0742892	-0.298453	A5	0	0
isotig02564	laccase 11	2e-115	412	AT5G03260.1	-4.7676	0.415804	1.87744	1.77659	0.697761	A5	0	0
isotig02563	laccase 11	0	772	AT5G03260.1	-4.84326	-0.373998	2.30716	1.92436	0.985738	A5	0	0
isotig06915	F-box/RNI-like superfamily protein	2e-11	55.1	AT1G10780.1	-1.33579	0.953818	0.334813	0.263013	-0.21585	A5	0	0
isotig05249	Glutaredoxin family protein	2e-21	70.5	AT5G03870.1	-2.09725	1.17656	0.24687	0.47532	0.198499	A5	0	0
isotig13358	U2 snRNP auxiliary factor small subunit, putative	2e-45	179	AT1G27650.2	-0.588236	0.219037	0.243083	0.108452	0.0176642	A5	0	0
isotig09381	ubiquinol-cytochrome C chaperone family protein	1e-68	257	AT5G51220.1	-0.479716	0.115007	0.198198	0.153252	0.0132582	A5	0	0
isotig13759	Plant protein of unknown function (DUF869)	1e-09	59.7	AT3G05270.2	-0.698541	0.42142	0.788948	0.0352334	-0.54706	A5	0	0
isotig01980	myo-inositol oxygenase 1	7e-132	467	AT1G14520.2	-1.53065	0.736272	1.25736	0.0478122	-0.510801	A5	0	0
isotig01981	myo-inositol oxygenase 1	9e-132	467	AT1G14520.2	-1.037	0.255984	0.807068	0.403194	-0.429243	A5	0	0
Cj.19575_1	Leucine-rich repeat protein kinase family protein	1e-32	136	AT2G36570	-0.648812	0.427082	0.411855	0.0471421	-0.237267	A5	0	0
isotig05835	Protein kinase superfamily protein	3e-82	258	AT2G40980.1	-0.733607	0.352757	0.382404	0.241228	-0.242783	A5	0	0
isotig05252	unknown protein; FUNCTIONS IN: molecular_function unknown; INVOLVED IN: biological_process unknown; LOCATED IN: mitochondrion, plastid; EXPRESSED IN: 26 plant structures; EXPRESSED DURING: 15 growth stages; Has 39 Blast hits to 39 proteins in 18 species: Archae - 0; Bacteria - 0; Metazoa - 0; Fungi - 0; Plants - 39; Viruses - 0; Other Eukaryotes - 0 (source: NCBI BLink).	2e-18	88.6	AT4G30010.1	-0.661187	0.216512	0.581545	0.0575108	-0.194381	A5	0	0
isotig06116	Protein kinase superfamily protein	0.0002	42	AT1G24030.2	-3.41591	0.070168	2.47958	1.3943	-0.528143	A5	0	0
isotig05069	TOXICOS EN LEVADURA 2	8e-23	103	AT3G16720.1	-1.84638	0.792681	0.627294	0.387378	0.039025	A5	0	0
isotig02593	NAD(P)-binding Rossmann-fold superfamily protein	2e-101	365	AT1G75290.1	-1.76131	0.464985	0.883793	0.337723	0.0748054	A5	0	0
isotig02592	NAD(P)-binding Rossmann-fold superfamily protein	2e-97	353	AT1G75290.1	-5.51768	1.31156	2.0992	1.53091	0.576013	A5	0	0
isotig05258	AMP-dependent synthetase and ligase family protein	1.1	29.6	AT1G66120.1	-0.745173	0.464024	0.711889	0.124568	-0.555308	A5	0	0
isotig02271	cytochrome P450, family 98, subfamily A, polypeptide 3	0	783	AT2G40890.1	-1.13577	0.431136	0.78448	0.233464	-0.313309	A5	0	0
isotig05050	hydroxyproline-rich glycoprotein family protein	0.003	38.1	AT5G57070.1	-0.845857	0.623235	0.592203	0.0525723	-0.422154	A5	0	0
isotig06300	Protein of unknown function, DUF593	5e-28	122	AT1G70750.1	-0.448282	0.204349	0.450894	0.0181194	-0.22508	A5	0	0
isotig13364	B-S glucosidase 44	2e-176	615	AT3G18080.1	-0.955205	0.566475	0.729008	0.175058	-0.515336	A5	0	0
isotig07329	FUNCTIONS IN: molecular_function unknown; INVOLVED IN: biological_process unknown; LOCATED IN: cellular_component unknown; EXPRESSED IN: 23 plant structures; EXPRESSED DURING: 13 growth stages; CONTAINS InterPro DOMAIN/s: Nop14-like protein (InterPro:IPR007276); Has 69842 Blast hits to 35213 proteins in 1572 species: Archae - 363; Bacteria - 20593; Metazoa - 20851; Fungi - 8010; Plants - 2912; Vi…	0.01	37.4	AT1G69070.1	-0.749799	0.0397195	0.681345	0.23294	-0.204206	A5	0	0
Cj.7319_1	AMP-dependent synthetase and ligase family protein	5e-37	150	AT1G21530	-2.15782	-0.0839807	1.83028	1.15073	-0.739215	A5	0	0
isotig02479	plasmodesmata-located protein 7	3e-43	172	AT5G37660.2	-0.866524	0.170351	0.539961	0.00537351	0.150838	A5	0	0
isotig02474	Coatomer, alpha subunit	0	649	AT2G21390.1	-0.483307	0.13817	0.477379	0.057017	-0.189259	A5	0	0
isotig07324	proline iminopeptidase	3e-98	313	AT2G14260.1	-0.663767	-0.165254	0.42773	0.151294	0.249998	A5	0	0
isotig02473	Coatomer, alpha subunit	0	649	AT2G21390.1	-0.68176	0.42469	0.794506	-0.149421	-0.388014	A5	0	0
isotig13374	P-loop containing nucleoside triphosphate hydrolases superfamily protein	1e-86	316	AT2G43130.1	-0.511925	0.346983	0.390878	0.0850208	-0.310958	A5	0	0
isotig04466	galacturonosyltransferase-like 3	1e-37	153	AT1G13250.1	-2.68261	-0.794735	2.09739	1.11245	0.267498	A5	0	0
isotig05475	microtubule-associated proteins 70-2	1e-34	133	AT1G24764.1	-0.755621	0.398889	0.7256	-0.00473759	-0.364131	A5	0	0
isotig13378	hexokinase 2	7e-21	96.7	AT2G19860.2	-0.616064	0.25797	0.522457	0.0466804	-0.211044	A5	0	0
Cj.2045_1	Lipase/lipooxygenase, PLAT/LH2 family protein	7e-49	191	AT4G39730	-0.972574	0.182112	0.399964	0.299461	0.0910369	A5	0	0
isotig02480	plasmodesmata-located protein 7	4e-43	172	AT5G37660.2	-0.741821	0.137394	0.500052	-0.0133932	0.117769	A5	0	0
isotig01921	unknown protein; BEST Arabidopsis thaliana protein match is: unknown protein (TAIR:AT4G37820.1); Has 799854 Blast hits to 188815 proteins in 4452 species: Archae - 4529; Bacteria - 144236; Metazoa - 287749; Fungi - 87083; Plants - 43826; Viruses - 3662; Other Eukaryotes - 228769 (source: NCBI BLink).	2e-12	70.9	AT2G22795.1	-1.7345	0.664824	0.772174	0.189262	0.10824	A5	0	0
isotig03858	Galactose oxidase/kelch repeat superfamily protein	2e-14	75.1	AT1G55270.1	-1.47145	-0.0407588	1.22866	0.527733	-0.244184	A5	0	0
Cj.24365_1	UDP-glucosyl transferase 88A1	3.1	26.9	AT3G16520	-1.53921	0.25928	1.09617	0.420931	-0.237166	A5	0	0
isotig04477	early nodulin-like protein 8	2e-13	72.8	AT1G64640.1	-1.19212	0.759267	0.578991	-0.12132	-0.024819	A5	0	0
isotig13382	glutathione S-transferase tau 2	1e-34	143	AT2G29480.1	-1.73296	0.888192	0.833645	0.17136	-0.160234	A5	0	0
isotig13381	S-adenosyl-L-homocysteine hydrolase	0	839	AT4G13940.1	-0.64837	0.441995	0.426578	-0.113884	-0.106318	A5	0	0
isotig04470	Polyketide synthase, enoylreductase family protein	2e-10	63.9	AT3G45770.1	-0.434979	0.215027	0.330235	-0.0254779	-0.0848055	A5	0	0
isotig10291	Protein of unknown function, DUF538	4e-60	228	AT3G08890.2	-0.943266	0.622265	0.628322	-0.0248089	-0.282511	A5	0	0
Cj.2874_1	SNF7 family protein	4e-72	269	AT4G29160	-1.06397	-0.295532	0.968174	0.45171	-0.0603821	A5	0	0
isotig09146	ferredoxin-related	4e-31	131	AT1G02180.1	-1.88572	0.823722	1.28228	0.161931	-0.382206	A5	0	0
isotig08684	nucleobase-ascorbate transporter 12	0	736	AT2G27810.1	-0.56078	0.202784	0.549189	0.0900127	-0.281207	A5	0	0
Cj.19797_1	unknown protein	4e-13	71.2	AT4G39840	-5.07129	0.564067	2.40166	1.71105	0.394512	A5	0	0
isotig06356	DNA-binding family protein	0.025	36.6	AT4G34430.2	-0.837855	0.782722	0.253882	0.0137539	-0.212503	A5	0	0
isotig13398	cyclase associated protein 1	6e-69	257	AT4G34490.1	-0.967699	0.776219	0.566166	-0.0483945	-0.326292	A5	0	0
isotig08483	zinc finger (C3HC4-type RING finger) family protein	3e-16	82	AT3G27330.1	-0.793152	0.17285	0.400964	0.169139	0.0501989	A5	0	0
isotig02220	Yos1-like protein	2e-12	69.3	AT3G54085.2	-1.64087	0.74424	1.09922	0.282987	-0.485582	A5	0	0
isotig13599	Nucleotide-diphospho-sugar transferases superfamily protein	0	879	AT5G03760.1	-1.6755	0.0353903	0.991619	0.462823	0.185666	A5	0	0
isotig14161	Nucleotide-diphospho-sugar transferases superfamily protein	0	833	AT5G03760.1	-1.31356	0.389291	0.784944	0.291911	-0.152586	A5	0	0
Cj.12470_1	fucosyltransferase 2	0.13	33.1	AT2G03210	-1.38304	1.24203	0.548463	0.0290198	-0.43648	A5	0	0
isotig05877	D-aminoacid aminotransferase-like PLP-dependent enzymes superfamily protein	2e-112	402	AT5G57850.1	-0.648529	0.0369117	0.560576	0.090878	-0.0398367	A5	0	0
isotig01925	Cupredoxin superfamily protein	7e-22	100	AT1G72230.1	-3.32742	-0.275962	2.02431	1.19718	0.381893	A5	0	0
isotig08490	Dehydrin family protein	0.98	29.6	AT1G76180.2	-1.35511	0.30563	0.568689	0.342444	0.138348	A5	0	0
isotig08498	cellulose synthase A4	0	702	AT5G44030.1	-4.87456	0.614364	2.32186	1.66442	0.273923	A5	0	0
Cj.5019_1	Protein of unknown function (DUF1218)	8e-36	148	AT4G27435	-1.64769	0.0267384	1.07377	0.572943	-0.0257596	A5	0	0
isotig08690	photosystem II light harvesting complex gene 2.3	5.8	28.5	AT3G27690.1	-1.39314	0.385941	0.994538	0.331286	-0.318629	A5	0	0
isotig05888	LAG1 longevity assurance homolog 3	1e-46	125	AT1G13580.3	-0.631089	0.187038	0.624921	0.0784607	-0.259331	A5	0	0
isotig00259	ADR1-like 1	8e-41	164	AT4G33300.2	-0.632572	0.160867	0.380068	0.166758	-0.07512	A5	0	0
isotig09539	adenosine kinase 1	7e-156	547	AT3G09820.1	-0.884683	0.464629	0.708227	-0.0549019	-0.233271	A5	0	0
isotig09741	Armadillo/beta-catenin-like repeat ; C2 calcium/lipid-binding domain (CaLB) protein	8e-87	317	AT1G77460.2	-1.02538	0.644551	0.773715	-0.146175	-0.24671	A5	0	0
isotig08298	transmembrane kinase 1	2e-160	563	AT1G66150.1	-0.687469	0.486786	0.142754	0.151198	-0.0932682	A5	0	0
isotig10815	Glucose-6-phosphate/phosphate translocator-related	3e-154	542	AT5G46110.4	-0.412498	0.30885	0.143723	-0.0985338	0.0584585	A5	0	0
isotig14259	methylthioalkylmalate synthase-like 4	0.32	31.2	AT1G18500.1	-0.944801	-0.276786	1.07921	-0.0182557	0.160634	A5	0	0
isotig10433	serine-rich protein-related	8e-08	54.3	AT3G56500.1	-1.16535	0.453569	1.08934	0.155215	-0.532772	A5	0	0
isotig09944	unknown protein; FUNCTIONS IN: molecular_function unknown; INVOLVED IN: biological_process unknown; LOCATED IN: chloroplast; CONTAINS InterPro DOMAIN/s: Protein of unknown function DUF688 (InterPro:IPR007789); BEST Arabidopsis thaliana protein match is: unknown protein (TAIR:AT1G71970.1); Has 44 Blast hits to 44 proteins in 8 species: Archae - 0; Bacteria - 0; Metazoa - 0; Fungi - 0; Plants - 44;…	6e-05	45.4	AT1G22680.1	-2.31606	1.13332	1.75482	0.337928	-0.910006	A5	0	0
isotig11066	PDI-like 1-4	5e-179	624	AT5G60640.1	-0.599169	0.396942	0.136288	0.00483106	0.0611075	A5	0	0
isotig05503	unknown protein; FUNCTIONS IN: molecular_function unknown; INVOLVED IN: biological_process unknown; LOCATED IN: endomembrane system; EXPRESSED IN: 19 plant structures; EXPRESSED DURING: 13 growth stages; BEST Arabidopsis thaliana protein match is: unknown protein (TAIR:AT5G50290.1); Has 203 Blast hits to 203 proteins in 13 species: Archae - 0; Bacteria - 0; Metazoa - 0; Fungi - 0; Plants - 203; V…	6e-64	241	AT3G17350.1	-1.01237	0.980219	0.462901	-0.0946266	-0.33612	A5	0	0
isotig03476	glycosyl hydrolase 9B8	1e-89	327	AT2G32990.1	-1.09739	-0.225151	0.717266	0.240406	0.364873	A5	0	0
isotig14451	NAD-dependent malic enzyme 2	1e-79	293	AT4G00570.1	-0.888374	0.399252	0.511429	0.004809	-0.0271156	A5	0	0
isotig03478	Protein of unknown function, DUF593	1e-17	87.4	AT1G70750.1	-0.500128	0.323821	0.582065	-0.0248743	-0.380883	A5	0	0
isotig11951	IQ-domain 10	2e-46	184	AT3G15050.1	-0.542947	0.232262	0.610877	0.0451963	-0.345388	A5	0	0
isotig04928	NAD(P)-binding Rossmann-fold superfamily protein	6e-104	374	AT1G75290.1	-5.28683	0.987362	2.1002	1.65576	0.543513	A5	0	0
isotig09733	ARM repeat superfamily protein	5e-53	204	AT4G27060.1	-0.718415	0.209293	0.610969	0.0795461	-0.181394	A5	0	0
Cj.325_1	SNARE-like superfamily protein	6e-65	244	AT3G09800	-0.439905	0.260764	0.357101	-0.091678	-0.0862821	A5	0	0
isotig04734	Nucleotide-sugar transporter family protein	1e-37	152	AT1G12500.1	-0.875482	0.45183	0.613523	-0.14129	-0.0485812	A5	0	0
isotig04527	pfkB-like carbohydrate kinase family protein	2e-89	307	AT3G59480.1	-1.99852	1.17682	1.38321	0.0258903	-0.587404	A5	0	0
Cj.10587_1	methionine synthase 2	1e-84	308	AT3G03780	-2.84042	0.778794	1.94758	0.716657	-0.602615	A5	0	0
isotig10416	conserved peptide upstream open reading frame 50	0.0001	43.1	AT5G53588.1	-1.21517	0.361925	0.890574	0.507623	-0.544949	A5	0	0
isotig01783	pinoresinol reductase 1	5e-85	311	AT1G32100.1	-3.5375	-0.58573	2.10015	1.5782	0.444866	A5	0	0
isotig13962	SNARE-like superfamily protein	6e-63	215	AT2G19790.1	-0.61663	0.278404	0.702027	-0.0768556	-0.286945	A5	0	0
isotig04322	PLC-like phosphodiesterases superfamily protein	1e-122	436	AT1G49740.1	-0.90366	0.381908	0.528194	0.148894	-0.155336	A5	0	0
isotig14233	S-adenosyl-L-homocysteine hydrolase	0	840	AT4G13940.1	-0.972609	0.563704	0.715232	0.0802505	-0.386578	A5	0	0
Cj.1753_1	NDR1/HIN1-like 1	5e-39	157	AT3G11660	-0.847305	0.128986	0.678722	0.0411093	-0.0015124	A5	0	0
isotig09728	UDP-glucose 6-dehydrogenase family protein	0	876	AT5G39320.1	-1.10423	0.497092	0.725743	0.0778165	-0.196425	A5	0	0
isotig09925	Leucine-rich repeat protein kinase family protein	3e-75	278	AT4G18640.1	-0.590229	0.0310629	0.403302	0.179943	-0.0240784	A5	0	0
Cj.18054_2	FASCICLIN-like arabinogalactan protein 13 precursor	2e-30	91.3	AT5G44130	-2.77261	0.997212	1.86253	0.749975	-0.837103	A5	0	0
isotig04135	TRICHOME BIREFRINGENCE-LIKE 21	3e-36	148	AT5G15890.1	-0.930765	-0.193014	0.873326	0.337957	-0.0875035	A5	0	0
isotig09013	Disease resistance protein (CC-NBS-LRR class) family	0.046	34.3	AT5G63020.1	-2.88809	0.80639	2.13349	0.577276	-0.629063	A5	0	0
Cj.8061_1	sugar transporter protein 7	2e-69	259	AT4G02050	-1.38515	0.148992	0.806602	0.297803	0.131757	A5	0	0
isotig07748	CLAVATA3/ESR-RELATED 10	0.006	38.5	AT1G69320.1	-1.30143	0.693008	0.791709	0.158606	-0.341897	A5	0	0
Cj.8112_1	Chaperone DnaJ-domain superfamily protein	6e-53	203	AT1G68370	-1.14285	0.33521	0.277496	0.321416	0.208725	A5	0	0
Cj.1396_1	serine hydroxymethyltransferase 2	5e-48	145	AT5G26780	-1.22484	0.487174	1.21848	0.0459673	-0.526786	A5	0	0
isotig09710	Plant protein of unknown function (DUF828)	3e-59	205	AT5G58600.1	-0.936833	0.412533	0.301378	0.0453772	0.177545	A5	0	0
isotig03663	Leucine-rich repeat (LRR) family protein	0	654	AT3G15410.1	-0.557203	-0.236846	0.62287	0.210628	-0.0394487	A5	0	0
isotig04711	gamma-irradiation and mitomycin c induced 1	2.8	27.7	AT5G24280.1	-2.31862	1.02417	0.676328	0.398819	0.219306	A5	0	0
Cj.9617_1	zinc knuckle (CCHC-type) family protein	0.068	34.3	AT3G43590	-4.05098	0.525039	2.79205	1.18792	-0.45403	A5	0	0
isotig03662	CRINKLY4 related 3	2.3	28.9	AT3G55950.1	-1.71106	1.18011	1.01321	0.0564792	-0.538743	A5	0	0
isotig04503	PHE ammonia lyase 1	0	983	AT2G37040.1	-1.21046	0.427751	0.828234	0.320004	-0.365534	A5	0	0
isotig14229	ARM repeat superfamily protein	4e-34	143	AT1G50890.1	-1.15966	0.656577	0.939028	0.227794	-0.663738	A5	0	0
isotig04121	movement protein binding protein 2C	1e-06	49.3	AT5G08120.1	-0.690202	-0.042252	0.531365	0.305531	-0.104443	A5	0	0
Cj.1613_1	Alanyl-tRNA synthetase	1.6	29.3	AT1G50200	-0.813821	0.237101	0.727605	0.184467	-0.335353	A5	0	0
isotig07737	Glycosyl transferase family 2 protein	3e-50	156	AT2G24630.1	-0.85726	-0.127548	0.564833	0.0643403	0.355634	A5	0	0
isotig04576	Protein kinase superfamily protein	0.012	37	AT2G28250.2	-1.57308	0.241185	0.716639	0.295957	0.319296	A5	0	0
isotig09707	receptor-like kinase 1	2e-171	600	AT1G48480.1	-0.724299	0.407961	0.604806	0.123872	-0.412339	A5	0	0
isotig11988	Phosphoglycerate mutase family protein	7e-68	254	AT3G26780.1	-0.736666	0.336379	0.607267	-0.0672177	-0.139762	A5	0	0
Cj.25606_1	polygalacturonase 2	6e-55	210	AT1G70370	-1.3288	0.244413	0.3392	0.43293	0.312259	A5	0	0
isotig09987	end binding protein 1C	8e-20	94.4	AT5G67270.1	-2.29896	-0.121078	1.83635	0.935788	-0.352093	A5	0	0
isotig14490	FUNCTIONS IN: molecular_function unknown; INVOLVED IN: biological_process unknown; LOCATED IN: cellular_component unknown; EXPRESSED IN: 17 plant structures; EXPRESSED DURING: 7 growth stages; BEST Arabidopsis thaliana protein match is: proline-rich family protein (TAIR:AT3G09000.1); Has 108635 Blast hits to 60786 proteins in 2176 species: Archae - 287; Bacteria - 15142; Metazoa - 39415; Fungi - …	7e-08	54.7	AT2G40070.2	-1.16922	0.540267	1.00602	0.188669	-0.56574	A5	0	0
Cj.2223_1	lysophospholipase 2	3e-68	254	AT1G52760	-1.71416	0.45632	0.954405	0.411471	-0.108034	A5	0	0
isotig09584	x-ray induced transcript 1	7e-18	86.7	AT5G48720.2	-1.47679	0.626388	1.0053	0.134393	-0.289284	A5	0	0
isotig09587	nodulin MtN21 /EamA-like transporter family protein	4e-137	485	AT1G06890.2	-0.534744	0.237722	0.341505	0.0702134	-0.114696	A5	0	0
isotig13720	phosphoglucose isomerase 1	0	706	AT4G24620.1	-0.356286	0.130581	0.386929	-0.0199195	-0.141304	A5	0	0
Cj.5996_1	general regulatory factor 12	3e-41	165	AT1G26480	-1.44832	0.217672	0.999626	0.442825	-0.211804	A5	0	0
isotig09045	NAD(P)-binding Rossmann-fold superfamily protein	8e-155	543	AT1G17890.1	-0.376471	0.0533789	0.396232	-0.0712614	-0.00187933	A5	0	0
isotig02182	Calcium-binding EF hand family protein	1e-114	410	AT5G08580.1	-0.644259	0.39759	0.477959	-0.00853912	-0.222751	A5	0	0
[truncated: 8,382 more rows]
