# Supplementary material for: Transcriptome sequencing and profiling of expressed genes in cambial zone and differentiating xylem of Japanese cedar (Cryptomeria japonica)
Source: BMC Genomics. 2014 Mar 20;15:219. doi: 10.1186/1471-2164-15-219 (PMC3999911; doi:10.1186/1471-2164-15-219)
Supplement: Additional file 3: — Description and expression profile of the individual targets listed for Figures 6,7,8,9,10,11,12,13,14,15,16,17,18,19, and 20. [file 1471-2164-15-219-S3.xlsx]

## Sheet: Figure6
TargetID	Description	E-Value	Bitscore	Accession	Expression profile (log2 scale )
					24 March	27 April	22 June	24 August	7 October	P-value	Q-value
isotig03772	CYCLIN D3;2	2e-30	129	AT5G67260.1	-1.54734	1.21104	1.1532	0.105319	-0.922215	0	0
isotig03612	Cyclin B2;2	2e-28	122	AT4G35620.1	-1.6725	0.919475	0.437336	0.272476	0.0432177	0	0
isotig02364	retinoblastoma-related 1	1e-87	320	AT3G12280.2	-0.414665	0.106659	0.458158	0.0703289	-0.220482	0	0
isotig08209	cyclin b3;1	3e-43	171	AT1G16330.1	-1.8145	0.808093	0.571793	0.375557	0.0590581	0	0
isotig12368	unknown protein; FUNCTIONS IN: molecular_function unknown; INVOLVED IN: biological_process unknown; LOCATED IN: chloroplast; EXPRESSED IN: 22 plant structures; EXPRESSED DURING: 13 growth stages; BEST Arabidopsis thaliana protein match is: unknown protein (TAIR:AT2G23370.1); Has 75 Blast hits to 73 proteins in 21 species: Archae - 0; Bacteria - 0; Metazoa - 0; Fungi - 0; Plants - 67; Viruses - 0;…	5e-62	233	AT4G34090.2	-0.713494	-0.411505	0.563504	0.448765	0.11273	0	0
isotig02948	Protein kinase superfamily protein	0	553	AT1G54610.3	-1.12355	0.817335	0.617262	0.0655526	-0.376597	0	0
isotig05672	cyclin-dependent kinase B1;1	1e-67	213	AT3G54180.1	-2.59868	1.19804	0.92162	0.316515	0.162503	0	0
isotig05797	Cyclin A1;1	8e-41	164	AT1G44110.1	-2.86968	1.29654	0.756427	0.357144	0.459575	1.11022e-16	4.54e-16
isotig05958	cyclin-dependent kinase B1;1	1e-128	456	AT3G54180.1	-1.79315	0.875221	0.609121	0.233475	0.0753363	1.9984e-15	6.85e-15
isotig06643	mitotic-like cyclin 3B from Arabidopsis	4e-47	183	AT5G11300.1	-2.07229	0.892041	0.646061	0.359651	0.174533	1.08802e-14	3.39e-14
isotig07295	Transcription factor DP	4e-19	91.7	AT5G03415.1	0.46022	0.0146577	-0.401759	-0.0785001	0.00538104	9.41469e-14	2.58e-13
isotig06929	cyclin d4;2	1e-06	50.1	AT5G10440.1	-0.335023	-1.23483	-0.354719	0.869175	1.05539	1.07248e-13	2.91e-13
isotig08352	Transcription factor DP	6e-52	201	AT5G03415.1	-0.0236243	-0.453348	-0.217248	0.278466	0.415755	1.84519e-13	4.88e-13
isotig11569	cell division control 2	4e-151	531	AT3G48750.1	-0.0581919	0.45073	0.118857	-0.320314	-0.191082	1.40543e-12	3.35e-12
isotig07461	cyclin T 1;3	3e-08	56.6	AT1G27630.1	-0.418942	0.328314	0.539029	-0.220849	-0.227552	1.93545e-12	4.53e-12
isotig12153	cyclin-dependent kinase-subunit 1	2e-28	122	AT2G27960.1	-0.799895	0.322934	0.549176	0.207383	-0.279598	5.93459e-12	1.32e-11
isotig06122	Protein kinase superfamily protein	9e-13	72.4	AT1G53050.1	0.335227	0.101001	-0.382478	-0.0656136	0.0118639	7.28262e-12	1.61e-11
isotig12975	Transcription factor DP	5e-16	80.1	AT5G03415.2	0.449855	-0.161556	-0.176685	-0.0302311	-0.0813827	9.37233e-10	1.67e-09
isotig06120	Protein kinase superfamily protein	4e-83	303	AT1G53050.1	0.358758	0.0024412	-0.436669	-0.0488308	0.1243	1.72368e-09	2.99e-09
isotig12702	CYCLIN D3;3	2e-57	220	AT3G50070.1	-0.273213	0.85833	-0.0107058	-0.0739205	-0.500491	2.59956e-08	4.08e-08
isotig04489	arginine-rich cyclin 1	7e-119	424	AT2G26430.1	0.215508	-0.318704	-0.267612	0.0771716	0.293637	3.66562e-07	5.28e-07
Cj.17318_1	WEE1 kinase homolog	6e-16	81.3	AT1G02970	-0.449831	0.465071	0.258254	0.120483	-0.393977	2.59117e-06	3.51e-06
Cj.10538_1	WEE1 kinase homolog	3e-10	62	AT1G02970	-0.413696	0.506456	0.147008	0.071432	-0.311201	4.20699e-05	5.27e-05
isotig13125	Protein kinase superfamily protein	1e-116	415	AT1G53050.1	0.0435649	-0.106093	-0.202134	0.0293811	0.235281	0.0003487	0.000414
isotig02365	retinoblastoma-related 1	1e-29	125	AT3G12280.2	-0.0125064	-0.230285	0.0958031	-0.0397542	0.186742	0.0412406	0.0441206

## Sheet: Figure7
TargetID	Description	E-Value	Bitscore	Accession	Expression profile (log2 scale )
					24 March	27 April	22 June	24 August	7 October	P-value	Q-value
isotig11289	4-coumarate:CoA ligase 3	0	692	AT1G65060.1	1.13741	-1.55123	0.182736	-0.230015	0.461104	0	0
isotig04988	4-coumarate:CoA ligase 1	0	673	AT1G51680.1	-1.00582	0.345511	0.702418	0.224158	-0.266262	0	0
isotig09462	cinnamate-4-hydroxylase	2e-105	378	AT2G30490.1	-3.08314	1.01415	1.37381	0.917135	-0.221961	0	0
isotig02637	cinnamyl alcohol dehydrogenase 5	4e-121	431	AT4G34230.1	-1.59083	0.373592	0.50695	0.416413	0.293877	0	0
isotig02271	cytochrome P450, family 98, subfamily A, polypeptide 3	0	783	AT2G40890.1	-1.13577	0.431136	0.78448	0.233464	-0.313309	0	0
isotig02272	cytochrome P450, family 98, subfamily A, polypeptide 3	5e-53	203	AT2G40890.1	-0.475304	0.372159	0.692333	0.0225532	-0.611742	0	0
isotig10178	hydroxycinnamoyl-CoA shikimate/quinate hydroxycinnamoyl transferase	0	647	AT5G48930.1	-1.50394	0.342435	0.980668	0.395245	-0.214406	0	0
isotig04503	PHE ammonia lyase 1	0	983	AT2G37040.1	-1.21046	0.427751	0.828234	0.320004	-0.365534	0	0
isotig10389	phenylalanine ammonia-lyase 2	0	880	AT3G53260.1	0.799467	-1.1107	0.555921	-0.139799	-0.104891	0	0
isotig02251	S-adenosyl-L-methionine-dependent methyltransferases superfamily protein	5e-13	71.2	AT4G34050.1	-2.27775	0.125503	1.58	0.522902	0.0493456	0	0
isotig03083	S-adenosyl-L-methionine-dependent methyltransferases superfamily protein	1e-66	219	AT4G34050.1	-0.489248	-0.211739	0.381267	0.15827	0.161451	0	0
isotig10196	S-adenosyl-L-methionine-dependent methyltransferases superfamily protein	1e-113	406	AT4G34050.1	-2.19644	0.803679	1.42607	0.500066	-0.53338	0	0
isotig10873	phenylalanine ammonia-lyase 4	0	856	AT3G10340.1	1.99525	-2.10432	-0.587778	-0.439681	1.13653	1.11022e-16	4.54e-16
isotig08726	S-adenosyl-L-methionine-dependent methyltransferases superfamily protein	2e-107	385	AT4G34050.1	-0.439161	0.387956	0.736849	-0.326286	-0.359358	2.10942e-15	7.2e-15
isotig02638	GroES-like zinc-binding alcohol dehydrogenase family protein	5e-118	401	AT3G19450.1	-0.455884	0.321867	0.400232	0.00906134	-0.275276	5.88418e-15	1.89e-14
isotig09330	cinnamate-4-hydroxylase	0	746	AT2G30490.1	-0.154742	0.372707	0.553022	-0.111107	-0.65988	3.07532e-14	8.95e-14
isotig05079	cinnamoyl coa reductase 1	6e-133	471	AT1G15950.1	-0.435619	0.257382	0.46026	0.00511059	-0.287133	3.84137e-14	1.1e-13
contig02902	cinnamyl alcohol dehydrogenase 9	4e-81	298	AT4G39330.2	-0.68055	0.198927	0.712729	0.15491	-0.386016	6.35048e-14	1.78e-13
isotig11312	cinnamate-4-hydroxylase	0	743	AT2G30490.1	0.269511	-1.11808	0.740731	0.266731	-0.158888	7.19424e-14	2e-13
isotig02252	S-adenosyl-L-methionine-dependent methyltransferases superfamily protein	5e-12	68.2	AT4G34050.1	-1.46266	1.02898	0.599328	-0.0417541	-0.123888	9.52571e-14	2.6e-13
isotig11158	PHE ammonia lyase 1	7e-98	354	AT2G37040.1	1.70921	1.42632	-1.55691	-0.615477	-0.963142	4.74176e-13	1.19e-12
isotig03082	S-adenosyl-L-methionine-dependent methyltransferases superfamily protein	2e-61	201	AT4G34050.1	-0.272974	-0.599954	-0.823573	0.591258	1.10524	6.50469e-12	1.44e-11
Cj.7894_1	S-adenosyl-L-methionine-dependent methyltransferases superfamily protein	1e-107	385	AT4G34050	-0.683474	0.308117	0.571992	0.0164558	-0.213091	2.45045e-11	5.1e-11
isotig09851	hydroxycinnamoyl-CoA shikimate/quinate hydroxycinnamoyl transferase	1e-13	46.6	AT5G48930.1	0.468402	-0.62125	-0.961935	0.527321	0.587462	4.68564e-08	7.21e-08
isotig03812	S-adenosyl-L-methionine-dependent methyltransferases superfamily protein	2e-12	69.7	AT4G34050.1	0.514328	0.0373385	-1.15176	-0.176076	0.776174	1.52747e-06	2.1e-06
Cj.10604_1	cinnamyl alcohol dehydrogenase homolog 2	6e-85	311	AT2G21730	0.0503637	-0.36004	-0.414909	0.125434	0.599151	0.00483164	0.00538303

## Sheet: Figure8
TargetID	Description	E-Value	Bitscore	Accession	Expression profile (log2 scale )
					24 March	27 April	22 June	24 August	7 October	P-value	Q-value
isotig08832	Peroxidase superfamily protein	4e-101	364	AT1G05260.1	-0.213354	-0.0856472	-0.803749	0.32972	0.77303	0	0
isotig12683	Peroxidase superfamily protein	4e-64	241	AT1G71695.1	3.00032	-0.109914	-1.50544	-1.78141	0.396446	0	0
isotig02560	Peroxidase superfamily protein	2e-76	281	AT5G05340.1	-2.30708	0.131291	0.236897	1.36141	0.577478	1.11022e-16	4.54e-16
isotig09523	Peroxidase superfamily protein	5e-142	501	AT4G21960.1	-1.68631	1.04185	0.598282	0.114945	-0.0687672	2.22045e-16	8.76e-16
isotig02984	Peroxidase superfamily protein	7e-104	374	AT5G66390.1	0.307734	-2.09155	-0.85524	1.11852	1.52053	4.32987e-15	1.42e-14
Cj.626_1	Peroxidase superfamily protein	8e-34	83.6	AT2G18150	-0.29428	0.22076	-0.927195	0.413493	0.587221	4.4631e-14	1.27e-13
isotig12905	Peroxidase superfamily protein	2e-99	359	AT1G71695.1	0.36553	-0.510109	-1.86362	0.491773	1.51643	4.33209e-13	1.09e-12
isotig09914	Peroxidase superfamily protein	3e-91	332	AT1G71695.1	0.519998	0.140083	-1.30474	-0.368524	1.01318	2.29472e-12	5.33e-12
isotig02640	Peroxidase superfamily protein	5e-76	281	AT5G05340.1	-0.852398	0.411996	-0.40383	0.548929	0.295304	2.76568e-12	6.37e-12
Cj.8789_1	Peroxidase superfamily protein	1e-106	382	AT5G05340	-1.04666	0.187003	-0.451801	0.808333	0.503127	3.67328e-12	8.34e-12
Cj.5445_3	Peroxidase superfamily protein	1e-113	404	AT1G71695	-1.06831	-0.0239447	0.18964	0.221024	0.68159	4.42624e-12	9.98e-12
isotig11256	Peroxidase superfamily protein	3e-100	362	AT4G25980.1	-1.00634	0.182371	1.14422	-0.588495	0.268248	5.92537e-12	1.32e-11
isotig02639	Peroxidase superfamily protein	2e-72	269	AT5G05340.1	-1.33368	0.743488	-0.146482	0.689568	0.0471044	2.04661e-11	4.3e-11
isotig12159	Peroxidase superfamily protein	8e-59	222	AT5G05340.1	0.242501	-0.623938	-0.684474	-0.224912	1.29082	5.74237e-11	1.15e-10
isotig02559	Peroxidase superfamily protein	7e-42	165	AT5G05340.1	-0.371762	0.0903105	-0.697839	0.469055	0.510235	8.99976e-10	1.6e-09
isotig09709	Peroxidase superfamily protein	3e-84	308	AT1G71695.1	-1.02157	-0.0392571	0.207795	0.251279	0.60175	1.16258e-09	2.05e-09
Cj.19051_1	Peroxidase superfamily protein	4e-32	134	AT1G71695	-0.740518	0.475647	0.314836	0.338476	-0.388442	0.0190636	0.0206526
isotig13814	Peroxidase superfamily protein	3e-94	342	AT1G71695.1	-0.762068	0.447043	0.219272	0.254336	-0.158582	0.0199497	0.0216062

## Sheet: Figure9
TargetID	Description	E-Value	Bitscore	Accession	Expression profile (log2 scale )
					24 March	27 April	22 June	24 August	7 October	P-value	Q-value
isotig02563	laccase 11	0	772	AT5G03260.1	-4.84326	-0.373998	2.30716	1.92436	0.985738	0	0
isotig02564	laccase 11	2e-115	412	AT5G03260.1	-4.7676	0.415804	1.87744	1.77659	0.697761	0	0
isotig06943	laccase 11	7e-35	74.3	AT5G03260.1	-4.93355	2.11526	2.06788	0.969428	-0.219017	0	0
isotig06977	laccase 12	4e-49	190	AT5G05390.1	-2.88762	0.491809	2.17692	0.556697	-0.337807	0	0
isotig04632	laccase 17	1e-79	291	AT5G60020.1	-4.92902	1.62064	2.5616	0.956154	-0.209373	0	0
isotig06065	laccase 17	3e-48	187	AT5G60020.1	-5.02498	1.47267	2.23919	1.44822	-0.135096	0	0
isotig08775	laccase 17	0	714	AT5G60020.1	-5.07095	-0.314416	2.46999	1.93852	0.976853	0	0
isotig08985	laccase 17	5e-55	210	AT5G60020.1	-4.60714	1.78864	2.92422	0.797378	-0.903098	0	0
isotig07137	laccase 5	3e-121	431	AT2G40370.1	-3.96305	0.754857	2.8373	0.769879	-0.39899	0	0
isotig04110	Laccase/Diphenol oxidase family protein	3e-83	192	AT2G38080.1	-3.14426	-0.549658	1.32263	1.67866	0.692635	0	0
isotig01742	laccase 12	5e-61	230	AT5G05390.1	-2.14459	-1.47794	1.62971	1.44944	0.543374	2.70894e-14	7.96e-14
isotig13203	laccase 12	0	724	AT5G05390.1	-1.10733	0.763993	0.705656	0.237765	-0.600085	5.9841e-14	1.68e-13
isotig01743	laccase 12	4e-45	179	AT5G05390.1	-0.515538	0.339939	0.132151	0.38152	-0.338072	1.1493e-07	1.72e-07
isotig01029	laccase 12	0	663	AT5G05390.1	0.130809	0.271564	-0.383893	0.0184803	-0.0369602	1.54424e-06	2.13e-06
isotig01027	laccase 12	0	661	AT5G05390.1	0.124285	0.272401	-0.37486	0.0360658	-0.0578915	1.92179e-06	2.63e-06
isotig01026	laccase 12	0	663	AT5G05390.1	0.126873	0.271933	-0.394705	0.0356858	-0.0397863	2.45203e-06	3.33e-06
isotig01028	laccase 12	0	665	AT5G05390.1	0.144557	0.28489	-0.375827	0.0805621	-0.134183	0.000465717	0.000549
isotig05386	laccase 3	5e-71	264	AT2G30210.1	-0.560905	0.369187	0.0206435	0.616676	-0.445603	0.00242522	0.00274794

## Sheet: Figure10
TargetID	Description	E-Value	Bitscore	Accession	Expression profile (log2 scale )
					24 March	27 April	22 June	24 August	7 October	P-value	Q-value
isotig14052	cellulose synthase family protein	2e-59	225	AT4G18780.1	-4.99761	0.341442	2.58903	1.74296	0.324177	0	0
isotig14123	cellulose synthase 6	3e-36	148	AT5G64740.1	-4.6369	0.465436	2.4281	1.68962	0.0537415	0	0
isotig08498	cellulose synthase A4	0	702	AT5G44030.1	-4.87456	0.614364	2.32186	1.66442	0.273923	0	0
isotig04782	cellulose synthase 1	1e-20	95.9	AT4G32410.1	-4.9227	0.685154	2.27898	1.66688	0.291687	0	0
isotig04866	Cellulose synthase family protein	0	734	AT5G17420.1	-4.69308	0.636868	2.24663	1.53624	0.273341	0	0
isotig02784	cellulose synthase family protein	2e-146	515	AT4G18780.1	-4.9978	0.515689	2.17797	1.64707	0.657068	0	0
isotig14272	cellulose synthase A4	1e-180	629	AT5G44030.1	-4.20307	0.619095	1.83232	1.33647	0.415188	0	0
isotig09868	Cellulose synthase family protein	3e-125	444	AT5G17420.1	-3.08519	0.292655	1.68252	1.06965	0.0403562	0	0
isotig00769	cellulose synthase 1	0	1112	AT4G32410.1	-1.06216	0.3853	0.822818	0.0624682	-0.208431	0	0
isotig00763	cellulose synthase 1	0	945	AT4G32410.1	-1.06162	0.367065	0.820875	0.0727623	-0.199078	0	0
isotig00765	cellulose synthase 10	0	526	AT2G25540.1	-1.0432	0.377276	0.793497	0.0863093	-0.213878	0	0
isotig00767	cellulose synthase 1	0	1532	AT4G32410.1	-1.06049	0.372906	0.787128	0.113783	-0.213322	0	0
isotig14161	cellulose synthase-like A02	0	473	AT5G22740.1	-1.31356	0.389291	0.784944	0.291911	-0.152586	0	0
isotig14271	cellulose synthase A4	9e-16	80.5	AT5G44030.1	-0.859422	0.159081	0.507326	0.0602565	0.132758	0	0
isotig12483	Cellulose synthase family protein	0	1568	AT5G05170.1	-0.934196	0.478136	0.504168	-0.03851	-0.00959813	0	0
Cj.21161_1	cellulose synthase-like D3	1e-31	128	AT3G03050	-0.891802	0.553128	0.450488	0.0643362	-0.17615	0	0
isotig12558	cellulose synthase A2	0	1444	AT4G39350.1	-0.860648	0.253215	0.449162	0.0126249	0.145646	0	0
isotig00764	cellulose synthase 1	0	937	AT4G32410.1	-0.4263	0.120432	0.381072	0.0357123	-0.110917	0	0
isotig00768	cellulose synthase 1	0	1524	AT4G32410.1	-0.431263	0.162399	0.345989	0.0190769	-0.0962025	0	0
isotig05014	cellulose synthase-like D3	2e-81	297	AT3G03050.1	-1.00585	0.574784	0.33131	0.0678885	0.031866	0	0
isotig04558	cellulose synthase-like D3	5e-70	259	AT3G03050.1	-0.79678	0.455779	0.300536	0.0635962	-0.0231316	0	0
Cj.14235_1	cellulose synthase-like D3	9e-82	299	AT3G03050	-0.812028	0.508734	0.20853	0.0739114	0.0208516	0	0
isotig13523	cellulose synthase family protein	2e-18	88.6	AT4G18780.1	1.14317	-0.316459	-1.04745	-0.137312	0.358048	0	0
isotig10068	Cellulose-synthase-like C4	9e-96	345	AT3G28180.1	-0.647132	0.108163	0.296036	-0.0498399	0.292772	1.22125e-15	4.32e-15
isotig12104	Cellulose-synthase-like C5	1e-89	327	AT4G31590.1	-0.792159	0.0157214	0.317382	0.0455173	0.413539	2.88658e-15	9.68e-15
isotig00770	cellulose synthase 1	0	1112	AT4G32410.1	-0.398724	0.167935	0.329176	-0.0129231	-0.0854647	3.55271e-15	1.17e-14
isotig07932	cellulose synthase 6	4e-25	110	AT5G64740.1	-0.50282	0.719353	0.100851	-0.174012	-0.143372	3.9635e-14	1.14e-13
isotig02783	cellulose synthase family protein	0	700	AT4G18780.1	-0.200837	0.704094	0.0103563	-0.224601	-0.289012	1.35791e-12	3.24e-12
isotig09304	Cellulose synthase family protein	8e-80	176	AT5G05170.1	-0.506984	0.584193	0.191584	0.0790835	-0.347877	1.53434e-11	3.27e-11
isotig05608	cellulose synthase-like D3	3e-113	404	AT3G03050.1	-0.738812	0.593017	0.0733903	0.0257932	0.0466119	7.16697e-11	1.43e-10
isotig05643	Cellulose-synthase-like C5	6e-73	215	AT4G31590.1	-0.143602	0.454125	-0.0229072	-0.171913	-0.115703	5.656e-08	8.66e-08
isotig03998	cellulose synthase like D4	5e-36	147	AT4G38190.1	-0.812449	0.646467	0.0618565	-0.0303425	0.134469	6.00026e-07	8.48e-07
isotig04588	cellulose synthase 1	5e-94	340	AT4G32410.1	0.333744	0.103957	-0.496854	-0.382598	0.441752	7.43781e-07	1.04e-06
isotig06597	cellulose synthase 1	1e-54	209	AT4G32410.1	-0.520865	0.820043	-0.0690761	0.10659	-0.336693	1.1488e-06	1.6e-06
isotig12793	cellulose synthase-like B4	2e-43	171	AT2G32540.1	-0.00575671	0.147347	-0.209521	-0.156507	0.224439	0.0100889	0.0110511

## Sheet: Figure11
TargetID	Description	E-Value	Bitscore	Accession	Expression profile (log2 scale )
					24 March	27 April	22 June	24 August	7 October	P-value	Q-value
Cj.2202_1	glycosyl hydrolase 9A1	7e-91	331	AT5G49720	-1.8045	0.156004	1.36541	0.477393	-0.194305	0	0
isotig10189	glycosyl hydrolase 9A1	0	896	AT5G49720.1	-0.828978	0.230719	0.538538	0.127192	-0.0674706	0	0
isotig04373	COBRA-like extracellular glycosyl-phosphatidyl inositol-anchored protein family	0	684	AT5G15630.1	-5.43808	1.06576	2.13216	1.59363	0.646525	0	0
isotig04443	COBRA-like extracellular glycosyl-phosphatidyl inositol-anchored protein family	3e-79	291	AT5G60920.1	-2.2834	1.58392	1.32016	0.440524	-1.06121	0	0
isotig09606	COBRA-like protein 1 precursor	0	689	AT3G02210.1	-0.551264	0.218149	0.337146	-0.112918	0.108887	0	0

## Sheet: Figure12
TargetID	Description	E-Value	Bitscore	Accession	Expression profile (log2 scale )
					24 March	27 April	22 June	24 August	7 October	P-value	Q-value
Cj.5726_2	xyloglucan endotransglucosylase/hydrolase 15	6e-84	308	AT4G14130	-0.423916	-0.685177	-0.605732	-0.0835783	1.7984	0	0
isotig01568	xyloglucan endotransglucosylase/hydrolase 7	2e-120	373	AT4G37800.1	-2.52111	-0.961017	0.014345	1.23154	2.23624	0	0
isotig01569	xyloglucan endotransglucosylase/hydrolase 7	1e-104	320	AT4G37800.1	-2.65199	-1.07377	0.0327816	1.35576	2.33722	0	0
isotig01570	xyloglucan endotransglucosylase/hydrolase 7	1e-120	374	AT4G37800.1	-2.56472	-1.12909	0.114612	1.23834	2.34085	0	0
isotig04883	xyloglucan endotransglucosylase/hydrolase 15	3e-83	305	AT4G14130.1	-0.107697	-0.599634	-1.62169	0.520587	1.80843	0	0
isotig13357	xyloglucan endotransglucosylase/hydrolase 16	9e-72	266	AT3G23730.1	-0.0901979	-0.685566	-1.93312	0.48092	2.22797	0	0
Cj.641_1	beta-xylosidase 2	6e-24	107	AT1G02640	-0.781369	0.673871	0.591422	-0.110719	-0.373205	0	0
isotig03009	beta-D-xylosidase 4	2e-82	201	AT5G64570.1	-2.73327	1.14587	1.49073	0.275288	-0.17861	0	0
isotig03010	beta-D-xylosidase 4	4e-72	267	AT5G64570.1	-4.03132	1.39777	1.4402	1.14577	0.0475954	0	0
isotig03385	UDP-XYL synthase 6	6e-166	581	AT2G28760.3	-0.984409	0.552252	0.862965	0.0321002	-0.462908	0	0
isotig03386	UDP-glucuronic acid decarboxylase 3	2e-172	602	AT5G59290.2	-0.986814	0.554124	0.880041	0.0278628	-0.475215	0	0
isotig04375	Galactosyltransferase family protein	4e-52	201	AT5G53340.1	-0.706826	0.191508	0.859483	0.0320386	-0.376203	0	0
isotig06810	beta-D-xylosidase 4	5e-50	143	AT5G64570.1	-2.86531	1.1866	1.42402	0.315856	-0.0611584	0	0
isotig06986	xyloglucan endotransglucosylase/hydrolase 8	4e-109	391	AT1G11545.1	-1.98328	0.801097	0.662681	0.48603	0.0334744	0	0
isotig07164	beta-xylosidase 3	6e-54	206	AT5G09730.1	-3.68133	1.3467	1.24309	1.05446	0.0370738	0	0
isotig07323	beta-D-xylosidase 4	0	916	AT5G64570.1	-0.636048	0.550806	0.455708	-0.107734	-0.262732	0	0
isotig08131	Galactosyltransferase family protein	6e-153	538	AT1G32930.1	-0.710182	0.563474	0.608549	-0.143976	-0.317865	0	0
isotig11127	Galactosyltransferase family protein	1e-115	413	AT2G26100.1	-0.528727	0.280111	0.617344	-0.102982	-0.265745	0	0
isotig13031	xyloglucan endotransglucosylase/hydrolase 28	4e-96	325	AT1G14720.1	-0.981284	0.810684	0.470134	0.0363363	-0.33587	0	0
isotig13737	NAD(P)-binding Rossmann-fold superfamily protein	4e-169	591	AT3G51160.1	-0.508698	0.396644	0.310627	-0.0819324	-0.116641	0	0
isotig01379	xyloglucan endotransglucosylase/hydrolase 15	1e-76	283	AT4G14130.1	0.65971	-1.47867	-1.37014	0.400263	1.78884	1.11022e-16	4.54e-16
isotig07311	xyloglucan endotransglycosylase 6	6e-103	370	AT4G25810.1	-0.957243	1.73444	0.627558	0.177874	-1.58263	2.22045e-16	8.76e-16
isotig13066	xyloglucan endotransglucosylase/hydrolase 8	2e-107	385	AT1G11545.1	-1.50856	1.00154	0.619124	0.304575	-0.416681	2.22045e-16	8.76e-16
isotig10745	mannose-1-phosphate guanylyltransferase (GDP)s;GDP-galactose:mannose-1-phosphate guanylyltransferases;GDP-galactose:glucose-1-phosphate guanylyltransferases;GDP-galactose:myoinositol-1-phosphate guanylyltransferases;glucose-1-phosphate guanylyltransferase	1e-150	530	AT4G26850.1	0.445502	-0.0261319	-0.464559	-0.089587	0.134776	6.21725e-15	1.99e-14
isotig09185	xyloglucan endotransglucosylase/hydrolase 7	9e-115	410	AT4G37800.1	-0.61769	1.01424	0.378521	-0.302896	-0.472174	1.62093e-14	4.93e-14
isotig01380	xyloglucan endotransglucosylase/hydrolase 15	1e-77	285	AT4G14130.1	0.0882391	-1.54263	-0.909419	0.753217	1.61059	1.96509e-14	5.9e-14
isotig04347	mannosyltransferase family protein	4e-38	116	AT5G22130.1	-0.588681	0.359078	0.33944	0.0596201	-0.169457	2.19824e-14	6.55e-14
isotig01378	xyloglucan endotransglucosylase/hydrolase 16	4e-65	243	AT3G23730.1	-0.0617323	-0.669994	-0.735141	0.407732	1.05913	2.28706e-14	6.79e-14
Cj.9616_1	Xyloglucan endotransglucosylase/hydrolase family protein	8e-41	162	AT5G57560	-0.681627	1.20131	0.398867	0.708789	-1.62734	6.50591e-14	1.82e-13
isotig06825	xyloglucan endotransglucosylase/hydrolase 5	3e-128	454	AT5G13870.1	-0.12289	0.648733	0.672281	0.124621	-1.32274	9.13714e-14	2.51e-13
isotig04798	Galactosyltransferase family protein	2e-142	502	AT1G05170.2	-0.318727	0.0116771	0.489466	-0.0678057	-0.11461	1.4011e-13	3.76e-13
isotig13663	phosphomannomutase	3e-100	362	AT2G45790.1	-0.394943	0.185195	0.547721	-0.0796824	-0.258289	3.12306e-13	8.03e-13
isotig03735	xyloglucan endotransglucosylase/hydrolase 8	6e-109	390	AT1G11545.1	-0.616684	0.969001	0.510019	-0.202021	-0.660315	9.12492e-13	2.22e-12
isotig04918	xyloglucan endotransglucosylase/hydrolase 5	8e-93	336	AT5G13870.1	-0.213753	1.52929	0.759902	-0.465083	-1.61036	1.52445e-12	3.62e-12
isotig06460	galactose-1-phosphate guanylyltransferase (GDP)s;GDP-D-glucose phosphorylases;quercetin 4'-O-glucosyltransferases	5e-50	193	AT5G55120.1	-0.0962368	0.626125	0.35374	-0.426085	-0.457543	2.12863e-12	4.96e-12
isotig09277	xyloglucan endotransglucosylase/hydrolase 32	2e-97	353	AT2G36870.1	0.0994847	-0.736845	-0.432677	0.502451	0.567587	1.73341e-11	3.67e-11
isotig13593	UDP-XYL synthase 6	5e-86	313	AT2G28760.3	-0.51327	0.0196592	0.682602	0.0148826	-0.203873	1.21664e-10	2.37e-10
isotig10077	Phosphoglucomutase/phosphomannomutase family protein	0	872	AT1G70730.3	-0.353359	0.186027	0.294099	-0.142845	0.0160783	2.43676e-10	4.59e-10
isotig08454	Galactosyltransferase family protein	6e-73	270	AT2G26100.1	0.221152	0.239044	0.047303	-0.557542	0.0500422	2.4769e-10	4.67e-10
isotig07453	Galactosyl transferase GMA12/MNN10 family protein	4e-118	422	AT4G37690.1	-0.140278	-0.0222879	-0.265246	0.0671954	0.360617	5.34008e-10	9.71e-10
isotig09010	xyloglucan endotransglucosylase/hydrolase 10	2e-85	312	AT2G14620.1	0.512513	0.225665	-1.16329	-0.0264051	0.451518	1.89628e-08	3.01e-08
isotig06239	xyloglucan endotransglucosylase/hydrolase 10	1e-88	323	AT2G14620.1	0.620346	-0.474706	-0.864781	0.398515	0.320626	3.99729e-07	5.73e-07
isotig08270	Galactosyltransferase family protein	6e-07	50.8	AT1G05170.2	-0.184595	-0.0397845	0.345506	-0.12696	0.00583294	6.56146e-06	8.66e-06
isotig07034	xyloglucan endotransglucosylase/hydrolase 32	5e-57	165	AT2G36870.1	-0.00879422	0.351453	0.0345054	-0.535439	0.158275	0.000106223	0.00013
Cj.13281_1	Galactosyltransferase family protein	7e-21	97.4	AT1G74800	0.422995	-0.341991	-0.270068	-0.00547819	0.194542	0.00332959	0.0037435
Cj.1219_1	Galactosyltransferase family protein	5e-65	244	AT4G21060	0.437715	-0.275473	-0.22049	-0.0295456	0.087793	0.0071634	0.00790762

## Sheet: Figure13
TargetID	Description	E-Value	Bitscore	Accession	Expression profile (log2 scale )
					24 March	27 April	22 June	24 August	7 October	P-value	Q-value
isotig06997	Exostosin family protein	2e-06	49.3	AT2G28110.1	-3.0304	0.483315	1.84256	0.987057	-0.282531	0	0
Cj.21919_1	Nucleotide-diphospho-sugar transferases superfamily protein	2e-36	148	AT4G36890	-0.770752	0.182149	0.674567	0.158247	-0.244212	0	0
isotig09706	Exostosin family protein	1e-131	409	AT5G61840.1	-1.04855	0.0961612	0.91087	0.228252	-0.186731	0	0
isotig09493	Exostosin family protein	3e-28	122	AT5G61840.1	-1.19166	0.0274398	0.942124	0.297678	-0.0755847	0	0
Cj.20648_1	Nucleotide-diphospho-sugar transferases superfamily protein	7e-52	200	AT1G27600	-1.06142	0.223745	0.982489	0.212251	-0.357062	0	0
isotig12583	Nucleotide-diphospho-sugar transferases superfamily protein	4e-125	444	AT4G36890.1	-0.773457	0.285992	0.641464	0.140685	-0.294685	0	0
isotig03302	Nucleotide-diphospho-sugar transferases superfamily protein	7e-68	255	AT1G27600.2	-0.517736	0.370104	0.499699	-0.0337181	-0.318349	0	0
isotig03301	Nucleotide-diphospho-sugar transferases superfamily protein	9e-68	255	AT1G27600.2	-0.52582	0.369064	0.482369	-0.00228475	-0.323328	0	0
isotig12938	FRA8 homolog	3e-26	106	AT5G22940.1	-2.11187	0.792817	1.33282	0.551684	-0.565448	0	0
isotig11715	Protein of unknown function (DUF579)	6e-31	100	AT3G50220.1	-3.22781	0.261375	2.12531	1.11	-0.268871	0	0
isotig04610	Nucleotide-diphospho-sugar transferases superfamily protein	9e-18	87	AT1G27600.2	-1.31978	0.174123	1.36261	0.310412	-0.527368	0	0
isotig07488	Nucleotide-diphospho-sugar transferases superfamily protein	2e-19	79.3	AT1G27600.2	-0.578955	0.321211	0.690536	-0.0520461	-0.380747	0	0
Cj.8017_1	Nucleotide-diphospho-sugar transferases superfamily protein	4e-08	55.1	AT1G27600	-1.3921	0.133432	1.47272	0.340959	-0.555009	0	0
Cj.4306_1	FRA8 homolog	1e-143	506	AT5G22940	-2.89712	0.549263	1.66525	0.908094	-0.225492	0	0
isotig01568	xyloglucan endotransglucosylase/hydrolase 7	2e-120	373	AT4G37800.1	-2.52111	-0.961017	0.014345	1.23154	2.23624	0	0
isotig01569	xyloglucan endotransglucosylase/hydrolase 7	1e-104	320	AT4G37800.1	-2.65199	-1.07377	0.0327816	1.35576	2.33722	0	0
isotig01570	xyloglucan endotransglucosylase/hydrolase 7	1e-120	374	AT4G37800.1	-2.56472	-1.12909	0.114612	1.23834	2.34085	0	0
isotig06986	xyloglucan endotransglucosylase/hydrolase 8	4e-109	391	AT1G11545.1	-1.98328	0.801097	0.662681	0.48603	0.0334744	0	0
isotig13031	xyloglucan endotransglucosylase/hydrolase 28	4e-96	325	AT1G14720.1	-0.981284	0.810684	0.470134	0.0363363	-0.33587	0	0
Cj.5726_2	xyloglucan endotransglucosylase/hydrolase 15	6e-84	308	AT4G14130	-0.423916	-0.685177	-0.605732	-0.0835783	1.7984	0	0
isotig04883	xyloglucan endotransglucosylase/hydrolase 15	3e-83	305	AT4G14130.1	-0.107697	-0.599634	-1.62169	0.520587	1.80843	0	0
isotig13357	xyloglucan endotransglucosylase/hydrolase 16	9e-72	266	AT3G23730.1	-0.0901979	-0.685566	-1.93312	0.48092	2.22797	0	0
isotig01379	xyloglucan endotransglucosylase/hydrolase 15	1e-76	283	AT4G14130.1	0.65971	-1.47867	-1.37014	0.400263	1.78884	1.11022e-16	4.54e-16
isotig13066	xyloglucan endotransglucosylase/hydrolase 8	2e-107	385	AT1G11545.1	-1.50856	1.00154	0.619124	0.304575	-0.416681	2.22045e-16	8.76e-16
isotig07311	xyloglucan endotransglycosylase 6	6e-103	370	AT4G25810.1	-0.957243	1.73444	0.627558	0.177874	-1.58263	2.22045e-16	8.76e-16
isotig14255	Nucleotide-diphospho-sugar transferases superfamily protein	2e-06	49.7	AT2G37090.1	-0.871659	0.531359	1.00878	-0.120392	-0.548092	6.66134e-16	2.45e-15
isotig09185	xyloglucan endotransglucosylase/hydrolase 7	9e-115	410	AT4G37800.1	-0.61769	1.01424	0.378521	-0.302896	-0.472174	1.62093e-14	4.93e-14
isotig01380	xyloglucan endotransglucosylase/hydrolase 15	1e-77	285	AT4G14130.1	0.0882391	-1.54263	-0.909419	0.753217	1.61059	1.96509e-14	5.9e-14
isotig01378	xyloglucan endotransglucosylase/hydrolase 16	4e-65	243	AT3G23730.1	-0.0617323	-0.669994	-0.735141	0.407732	1.05913	2.28706e-14	6.79e-14
Cj.9616_1	Xyloglucan endotransglucosylase/hydrolase family protein	8e-41	162	AT5G57560	-0.681627	1.20131	0.398867	0.708789	-1.62734	6.50591e-14	1.82e-13
isotig06825	xyloglucan endotransglucosylase/hydrolase 5	3e-128	454	AT5G13870.1	-0.12289	0.648733	0.672281	0.124621	-1.32274	9.13714e-14	2.51e-13
isotig03735	xyloglucan endotransglucosylase/hydrolase 8	6e-109	390	AT1G11545.1	-0.616684	0.969001	0.510019	-0.202021	-0.660315	9.12492e-13	2.22e-12
isotig04918	xyloglucan endotransglucosylase/hydrolase 5	8e-93	336	AT5G13870.1	-0.213753	1.52929	0.759902	-0.465083	-1.61036	1.52445e-12	3.62e-12
isotig09277	xyloglucan endotransglucosylase/hydrolase 32	2e-97	353	AT2G36870.1	0.0994847	-0.736845	-0.432677	0.502451	0.567587	1.73341e-11	3.67e-11
isotig09010	xyloglucan endotransglucosylase/hydrolase 10	2e-85	312	AT2G14620.1	0.512513	0.225665	-1.16329	-0.0264051	0.451518	1.89628e-08	3.01e-08
isotig06239	xyloglucan endotransglucosylase/hydrolase 10	1e-88	323	AT2G14620.1	0.620346	-0.474706	-0.864781	0.398515	0.320626	3.99729e-07	5.73e-07
isotig07034	xyloglucan endotransglucosylase/hydrolase 32	5e-57	165	AT2G36870.1	-0.00879422	0.351453	0.0345054	-0.535439	0.158275	0.000106223	0.00013

## Sheet: Figure14
TargetID	Description	E-Value	Bitscore	Accession	Expression profile (log2 scale )
					24 March	27 April	22 June	24 August	7 October	P-value	Q-value
isotig12351	sucrose synthase 3	0	1253	AT4G02280.1	-1.0686	0.646677	0.731757	0.165478	-0.47531	0	0
isotig12120	Plant neutral invertase family protein	3e-58	221	AT4G34860.2	0.170062	0.170347	0.350139	-0.423654	-0.266893	0	0
isotig12850	Plant invertase/pectin methylesterase inhibitor superfamily protein	2e-18	89.4	AT1G62760.1	-0.690622	0.168199	0.389711	-0.0926342	0.225346	0	0
isotig13283	Plant invertase/pectin methylesterase inhibitor superfamily	5e-90	274	AT3G43270.1	-1.09632	0.236411	-0.200277	0.44238	0.617804	0	0
isotig13647	Plant invertase/pectin methylesterase inhibitor superfamily	3e-64	241	AT5G09760.1	-1.24355	0.313609	0.131311	0.39151	0.407121	0	0
isotig05799	Plant invertase/pectin methylesterase inhibitor superfamily	2e-76	282	AT3G43270.1	-1.25133	1.00257	0.394085	0.210375	-0.355706	0	0
isotig10991	Plant invertase/pectin methylesterase inhibitor superfamily	4e-153	426	AT3G49220.1	-1.47868	-0.464886	0.787559	0.532246	0.62376	0	0
Cj.22399_1	Plant invertase/pectin methylesterase inhibitor superfamily	4e-12	47.3	AT5G27870.1	-1.66569	0.449508	0.2317	0.596184	0.388298	0	0
isotig14275	Plant invertase/pectin methylesterase inhibitor superfamily	7e-86	313	AT3G49220.1	-1.83487	0.485499	0.295708	0.637119	0.416549	0	0
isotig01748	sucrose phosphate synthase 3F	0	1308	AT1G04920.1	1.52716	0.391856	-2.66137	-0.286689	1.02905	0	0
isotig01751	sucrose phosphate synthase 3F	0	1395	AT1G04920.1	1.51021	0.38973	-2.61936	-0.345149	1.06457	0	0
isotig06579	Plant invertase/pectin methylesterase inhibitor superfamily protein	4e-26	114	AT1G62770.1	-0.859601	-1.04645	1.38609	0.662671	-0.142717	2.55351e-15	8.63e-15
isotig06581	Plant invertase/pectin methylesterase inhibitor superfamily protein	4e-24	108	AT2G01610.1	0.915646	-0.0219406	0.0239045	0.0123103	-0.92992	2.88658e-15	9.68e-15
Cj.17614_1	Plant invertase/pectin methylesterase inhibitor superfamily protein	7e-07	50.4	AT2G01610	-2.11239	-1.2466	1.73092	1.0295	0.598569	2.36478e-14	7.01e-14
isotig01750	sucrose phosphate synthase 3F	0	805	AT1G04920.1	0.600366	0.101479	-0.531473	-0.502359	0.331987	7.06102e-14	1.96e-13
isotig11605	Plant invertase/pectin methylesterase inhibitor superfamily protein	1e-31	134	AT5G62350.1	0.775192	-0.398426	-0.413807	-0.0355735	0.0726153	1.49214e-13	3.99e-13
isotig11813	alkaline/neutral invertase	0	689	AT5G22510.1	0.388888	-0.289859	-0.183143	0.0781668	0.00594624	2.84439e-13	7.35e-13
isotig01749	sucrose phosphate synthase 3F	0	717	AT1G04920.1	0.578903	0.122041	-0.517813	-0.512234	0.329104	3.06422e-13	7.88e-13
Cj.13972_1	Plant invertase/pectin methylesterase inhibitor superfamily	6e-60	227	AT1G02810	-1.11521	0.421209	0.130557	0.425469	0.137974	3.34044e-12	7.61e-12
Cj.10241_1	cell wall invertase 4	4e-68	254	AT2G36190	-0.253892	0.589881	-0.823833	-0.10573	0.593574	5.67957e-12	1.27e-11
isotig02826	sucrose synthase 3	1e-136	473	AT4G02280.1	0.756722	0.251551	-1.37837	-0.21379	0.583882	6.61685e-11	1.32e-10
isotig13528	sucrose synthase 1	7e-119	378	AT5G20830.2	0.734924	0.22386	-1.33699	-0.184135	0.562344	8.44508e-11	1.67e-10
isotig06532	Plant invertase/pectin methylesterase inhibitor superfamily	1e-57	162	AT5G64640.1	-0.195304	0.000209285	-0.239023	0.132707	0.301411	1.64588e-10	3.16e-10
isotig09893	Plant invertase/pectin methylesterase inhibitor superfamily	1e-131	359	AT3G43270.1	-0.485128	0.251618	0.109061	0.24175	-0.117301	1.74615e-10	3.34e-10
isotig07581	sucrose synthase 3	1e-21	99	AT4G02280.1	0.819627	0.148067	-1.1618	-0.270425	0.46453	1.46524e-09	2.56e-09
isotig02827	sucrose synthase 3	2e-124	370	AT4G02280.1	0.72074	0.333493	-1.17348	-0.486767	0.60602	1.77899e-08	2.83e-08
isotig13800	Plant invertase/pectin methylesterase inhibitor superfamily protein	6e-09	60.6	AT1G62760.1	-0.487433	0.493496	0.263078	-0.148591	-0.120549	1.77943e-08	2.83e-08
isotig05463	Plant invertase/pectin methylesterase inhibitor superfamily	1e-58	221	AT4G02330.1	0.168763	0.687695	-0.334881	-0.400556	-0.12102	1.93099e-08	3.06e-08
Cj.17641_1	Plant invertase/pectin methylesterase inhibitor superfamily protein	4e-08	54.3	AT2G01610	-1.07338	-0.722963	1.13829	0.479684	0.178372	3.46613e-08	5.38e-08
isotig09545	sucrose synthase 3	0	672	AT4G02280.1	0.679412	0.339897	-1.03424	-0.481402	0.496328	6.70559e-08	1.02e-07
isotig07234	Plant invertase/pectin methylesterase inhibitor superfamily protein	8e-12	66.6	AT5G62360.1	0.424868	0.600549	-0.786862	-0.373069	0.134514	1.24377e-07	1.85e-07
Cj.12631_1	sucrose synthase 3	1e-06	49.7	AT4G02280	0.676126	0.225387	-0.898382	-0.472097	0.468966	4.57087e-06	6.1e-06
isotig03951	Arabinanase/levansucrase/invertase	4e-53	204	AT1G26761.1	0.188841	0.0429093	-0.474178	-0.0073643	0.249793	2.78916e-05	3.54e-05
isotig07417	Plant invertase/pectin methylesterase inhibitor superfamily protein	3e-11	66.6	AT4G02720.1	0.439848	0.00629701	-0.623547	-0.195623	0.373026	0.000176197	0.000213
isotig10131	Plant invertase/pectin methylesterase inhibitor superfamily	2e-68	255	AT5G09760.1	-0.140147	0.251824	0.162438	-0.0560288	-0.218085	0.000469851	0.000553
isotig04124	Plant invertase/pectin methylesterase inhibitor superfamily	2e-30	129	AT5G09760.1	-0.0942598	0.375058	0.0617968	-0.0685953	-0.274	0.000690112	0.000805

## Sheet: Figure15
TargetID	Description	E-Value	Bitscore	Accession	Expression profile (log2 scale )
					24 March	27 April	22 June	24 August	7 October	P-value	Q-value
Cj.5920_1	myb domain protein 43	4e-66	249	AT5G16600	-2.91834	0.310904	1.6599	0.754415	0.193117	0	0
isotig02415	myb domain protein 4	7e-41	162	AT4G38620.1	-0.716133	-0.891918	1.6065	0.720163	-0.718613	0	0
isotig05701	myb domain protein 20	7e-64	239	AT1G66230.1	-2.94027	0.450817	1.58145	0.706722	0.201283	0	0
isotig05935	myb domain protein 109	2e-27	119	AT3G55730.1	-0.889256	0.444883	0.473115	0.34484	-0.373582	0	0
isotig03851	myb domain protein 103	4e-44	173	AT1G63910.1	1.01621	0.433626	-1.96657	0.115678	0.401065	0	0
isotig07460	myb-like transcription factor family protein	1e-64	244	AT5G47390.1	0.63456	-0.462246	-0.383373	-0.267834	0.478892	0	0
isotig04317	myb domain protein 12	6e-49	191	AT2G47460.1	2.01743	-2.10898	-0.396357	-0.0683685	0.556273	0	0
Cj.3099_1	myb domain protein r1	8e-43	169	AT5G67300	0.623854	-0.91293	-0.399567	0.196518	0.492125	0	0
isotig12913	DnaJ domain ;Myb-like DNA-binding domain	1e-92	338	AT3G11450.1	0.263494	0.0921372	-0.452237	-0.168067	0.264673	0	0
isotig08925	myb domain protein 77	2e-17	87	AT3G50060.1	0.645002	-0.638142	-0.699745	0.146548	0.546337	0	0
isotig12518	myb domain protein 5	7e-52	201	AT3G13540.1	0.781369	-0.822896	-0.85394	0.213727	0.681739	0	0
isotig03374	myb domain protein 5	1e-53	170	AT3G13540.1	2.64444	-0.31796	-0.944152	-1.48223	0.0999006	0	0
isotig03373	myb domain protein 5	1e-53	170	AT3G13540.1	2.87377	-0.503392	-0.96818	-1.55117	0.148972	0	0
isotig11825	myb-related protein 1	6e-28	115	AT5G18240.4	0.594505	0.146909	-1.00153	0.092232	0.167887	0	0
isotig02581	myb domain protein 3	4e-50	195	AT1G22640.1	1.30825	-1.64547	-1.06109	0.306059	1.09225	0	0
Cj.1070_1	myb domain protein 3	6e-50	195	AT1G22640	1.50029	-1.80177	-1.11533	0.280304	1.13651	0	0
isotig11136	myb domain protein 5	4e-30	86.7	AT3G13540.1	1.34554	-0.957745	-1.15231	0.184037	0.580478	0	0
isotig08880	myb-like transcription factor family protein	1e-42	171	AT5G47390.1	0.882046	-0.0795427	-1.56897	0.103361	0.663104	0	0
isotig04406	myb domain protein 74	7e-45	178	AT4G05100.1	0.632358	0.0898071	-1.72574	0.439285	0.56429	0	0
isotig10459	NAC domain containing protein 28	7e-63	226	AT1G65910.1	0.471867	-0.391563	-0.640309	0.114158	0.445847	0	0
isotig13719	NAC (No Apical Meristem) domain transcriptional regulator superfamily protein	3e-80	293	AT1G25580.1	0.37725	-0.143223	-0.427657	0.115583	0.078047	0	0
isotig03914	Homeobox-leucine zipper family protein / lipid-binding START domain-containing protein	9e-66	246	AT2G34710.1	-1.54276	1.83902	1.39315	0.0294152	-1.71883	0	0
isotig12874	Homeobox-leucine zipper family protein / lipid-binding START domain-containing protein	0	1156	AT1G52150.1	-0.663643	0.663592	0.644057	0.0354582	-0.679464	0	0
isotig11353	KNOTTED-like from Arabidopsis thaliana	9e-76	281	AT4G08150.1	0.390293	0.225456	-0.540152	-0.22127	0.145673	0	0
isotig04984	homeobox 1	9e-36	147	AT3G01470.1	0.783506	0.126346	-1.82771	0.30418	0.613683	0	0
isotig12206	homeobox protein 31	1e-19	94	AT1G14440.2	-0.605331	-0.0464422	0.509098	0.307163	-0.164488	0	0
isotig02455	homeobox from Arabidopsis thaliana	2e-50	196	AT5G06710.1	0.533867	-0.0824982	-0.338746	0.273435	-0.386058	0	0
isotig02456	homeobox from Arabidopsis thaliana	7e-48	188	AT5G06710.1	-1.0945	-0.272806	0.210837	0.138144	1.01833	0	0
isotig13644	homeobox protein 28	5e-21	97.4	AT3G50890.1	-0.890808	-0.460279	0.724023	0.645603	-0.0185406	0	0
isotig07267	homeobox from Arabidopsis thaliana	8e-28	72.8	AT5G06710.1	0.786936	-0.666511	-0.635864	0.28009	0.235349	0	0
isotig02396	homeobox protein 6	1e-30	132	AT2G22430.1	0.830122	-1.64653	-2.07721	0.984888	1.90873	0	0
Cj.5689_1	LIM domain-containing protein	1e-119	347	AT4G36860	-0.175485	0.286755	0.492686	-0.261664	-0.342292	0	0
isotig06797	LIM domain-containing protein	2e-162	569	AT4G36860.1	-0.238373	0.366327	0.474923	-0.27145	-0.331428	0	0
isotig14227	WRKY family transcription factor	1e-33	139	AT2G44745.1	-1.68665	0.659782	2.11427	0.0588588	-1.14627	0	0
Cj.25451_1	Basic-leucine zipper (bZIP) transcription factor family protein	9e-28	115	AT2G36270.1	-0.01845	-1.18321	-0.216182	0.539117	0.878728	0	0
isotig03323	Basic-leucine zipper (bZIP) transcription factor family protein	9e-62	114	AT2G36270.1	0.204407	-0.423574	-0.412361	0.0281312	0.603396	0	0
isotig03324	Basic-leucine zipper (bZIP) transcription factor family protein	9e-35	128	AT2G36270.1	0.133382	-0.932822	-0.375678	0.363825	0.811294	0	0
isotig05841	bZIP transcription factor family protein	3e-31	133	AT5G28770.1	0.621816	-0.40759	-0.624869	0.14352	0.267122	0	0
isotig06030	Basic-leucine zipper (bZIP) transcription factor family protein	2e-42	112	AT2G36270.1	0.138911	-0.440463	-0.037706	0.171077	0.168181	0	0
isotig06470	Basic-leucine zipper (bZIP) transcription factor family protein	1e-34	144	AT5G11260.1	-0.876553	-0.0373949	0.600369	0.227018	0.0865617	0	0
isotig13362	Basic-leucine zipper (bZIP) transcription factor family protein	5e-10	61.2	AT2G40620.1	0.561938	-0.0174114	-0.704643	-0.169308	0.329425	0	0
isotig03664	Basic-leucine zipper (bZIP) transcription factor family protein	2e-29	125	AT1G06070.1	-0.795227	0.273082	0.600799	0.391966	-0.470619	0	0
isotig07704	Basic-leucine zipper (bZIP) transcription factor family protein	2e-53	206	AT3G58120.1	-0.921483	1.7452	1.38674	-0.608339	-1.60212	0	0
isotig06048	myb-related protein 1	3e-23	107	AT5G18240.4	1.30999	-0.476551	-0.854679	0.0322406	-0.0109962	1.11022e-16	4.54e-16
isotig05642	Homeobox-leucine zipper family protein / lipid-binding START domain-containing protein	6e-111	361	AT4G21750.2	0.795985	-0.596129	-0.715003	0.0595226	0.455624	1.11022e-16	4.54e-16
isotig14426	Target of Myb protein 1	6e-23	68.6	AT1G21380.1	-0.252911	-0.282762	0.507829	0.100863	-0.0730188	2.22045e-16	8.76e-16
isotig02416	myb domain protein 3	1e-39	159	AT1G22640.1	0.485373	0.115303	-1.39602	0.526083	0.269259	2.22045e-16	8.76e-16
isotig06350	Homeobox-leucine zipper protein family	2e-54	209	AT4G37790.1	0.298803	0.263838	0.629187	-0.435357	-0.756471	2.22045e-16	8.76e-16
isotig07515	homeobox-1	2e-29	64.7	AT1G28420.1	0.936718	0.110343	-1.2242	-0.140764	0.3179	3.33067e-16	1.28e-15
isotig12396	bZIP transcription factor family protein	7e-83	304	AT5G06950.4	0.430069	-0.459592	-0.0876415	0.0344862	0.0826782	4.44089e-16	1.68e-15
isotig04653	WRKY DNA-binding protein 74	6e-52	201	AT5G28650.1	-0.298923	0.277201	-0.273959	0.00777731	0.287903	7.77156e-16	2.83e-15
isotig07214	WRKY DNA-binding protein 11	5e-06	47.4	AT4G31550.2	-0.144973	0.372766	-0.466596	-0.0599629	0.298766	8.88178e-16	3.21e-15
isotig14525	myb-like HTH transcriptional regulator family protein	1e-17	87.4	AT2G01060.1	-0.0194086	-0.641283	0.380815	0.0792889	0.200588	1.22125e-15	4.32e-15
Cj.8084_1	KNOTTED1-like homeobox gene 3	4e-26	115	AT5G25220	-0.0741661	-0.538666	0.385305	0.0320916	0.195436	1.22125e-15	4.32e-15
isotig10897	NAC domain containing protein 2	3e-76	284	AT5G04410.1	0.3428	-0.0340259	-0.334442	-0.126104	0.151772	3.55271e-15	1.17e-14
isotig03999	LIM domain-containing protein	1e-86	293	AT4G36860.1	0.0499805	-0.39473	-0.821131	0.559303	0.606577	9.54792e-15	3e-14
isotig08815	homeobox from Arabidopsis thaliana	4e-53	206	AT5G06710.1	-0.725702	0.126042	0.358148	0.151649	0.0898628	2.4647e-14	7.28e-14
isotig13939	Basic-leucine zipper (bZIP) transcription factor family protein	3e-08	56.2	AT5G11260.1	0.127533	-0.438013	-0.0450877	0.220437	0.135131	3.36398e-14	9.73e-14
isotig11564	homeobox gene 8	3e-41	165	AT4G32880.1	-0.611886	0.928778	0.435757	-0.105521	-0.647128	1.0425e-13	2.84e-13
isotig09016	Duplicated homeodomain-like superfamily protein	1e-24	103	AT1G14350.2	-0.618421	0.0417814	0.411171	0.219136	-0.0536687	2.69007e-13	6.97e-13
isotig09407	homeobox 1	2e-35	147	AT3G01470.1	0.986867	-0.0256104	-0.391913	-0.277712	-0.291632	4.78506e-13	1.2e-12
isotig08234	myb domain protein 0	8e-09	49.3	AT3G27920.1	-0.577498	0.616075	0.315711	0.0755024	-0.42979	6.90226e-13	1.7e-12
isotig12813	myb-like transcription factor family protein	4e-59	225	AT5G47390.1	0.563426	-0.590912	0.187492	0.107391	-0.267398	1.04594e-12	2.53e-12
isotig08480	Homeobox-leucine zipper family protein / lipid-binding START domain-containing protein	0	853	AT1G52150.1	-0.466868	0.315357	0.497384	0.112909	-0.458782	1.22469e-12	2.94e-12
Cj.17576_1	VASCULAR-RELATED NAC-DOMAIN 6	2e-33	139	AT5G52380	0.539112	0.137117	-0.350625	-0.351596	0.0259932	3.14382e-12	7.19e-12
isotig12743	KNOTTED1-like homeobox gene 3	2e-46	181	AT5G25220.1	0.0339203	-0.415213	0.00854135	0.130559	0.242192	3.92142e-12	8.88e-12
isotig02845	myb-like HTH transcriptional regulator family protein	3e-32	136	AT3G13040.2	0.518729	-0.146668	-0.47849	-0.0475584	0.153988	4.82214e-12	1.08e-11
Cj.10145_1	homeobox from Arabidopsis thaliana	1e-54	210	AT5G06710	-0.727301	0.145974	0.368336	0.129206	0.083785	2.70877e-11	5.6e-11
isotig14253	basic leucine-zipper 52	9e-40	129	AT1G06850.1	0.203768	0.385815	-0.17507	-0.348294	-0.0662178	3.43917e-11	7.06e-11
Cj.8728_1	WUSCHEL related homeobox 4	4e-07	50.8	AT1G46480	-0.174955	1.14648	0.37417	-0.13528	-1.21042	3.6927e-11	7.55e-11
isotig07565	NAC domain containing protein 45	6e-23	100	AT3G03200.1	0.644841	-0.156807	-0.0922904	-0.0752239	-0.320519	6.06836e-11	1.22e-10
isotig13371	myb-like HTH transcriptional regulator family protein	1e-26	117	AT2G01060.1	0.0189079	-0.593652	0.327341	0.0804299	0.166973	6.48821e-11	1.3e-10
Cj.2793_1	WRKY DNA-binding protein 51	1e-25	114	AT5G64810	0.34631	-0.672912	-1.15988	1.10112	0.385363	1.04431e-10	2.05e-10
isotig13586	NAC domain containing protein 28	9e-81	295	AT1G65910.1	0.815422	0.100679	-0.954791	-0.357872	0.396562	1.30124e-10	2.52e-10
isotig02441	NAC domain containing protein 28	3e-76	284	AT1G65910.1	0.241935	-0.237873	-0.434205	0.229235	0.200908	1.1201e-09	1.98e-09
isotig03504	homeobox protein 6	2e-39	160	AT2G22430.1	-0.692456	0.735465	0.309	-0.407062	0.0550533	1.20612e-09	2.12e-09
isotig13436	KNOTTED1-like homeobox gene 3	6e-48	135	AT5G25220.1	-0.0257681	-0.382083	0.313891	-0.00317988	0.0971404	2.49467e-09	4.27e-09
Cj.5331_1	WRKY DNA-binding protein 7	1e-09	60.8	AT4G24240	-0.135471	0.46858	-0.0525363	-0.148892	-0.13168	5.29547e-09	8.83e-09
isotig02442	NAC domain containing protein 28	3e-76	284	AT1G65910.1	0.247308	-0.242519	-0.418006	0.192077	0.221139	5.81457e-09	9.65e-09
isotig06079	LIM domain-containing protein	3e-26	92.3	AT4G36860.1	0.165019	0.0265448	-0.527548	0.0618379	0.274146	3.35394e-08	5.21e-08
Cj.955_1	WRKY DNA-binding protein 15	9e-48	187	AT2G23320	-0.298922	0.34222	0.157906	-0.069941	-0.131263	6.6084e-07	9.32e-07
Cj.1381_1	homeobox from Arabidopsis thaliana	3e-62	236	AT5G06710	0.53727	-0.259067	0.263528	0.173528	-0.715258	1.26345e-06	1.75e-06
Cj.13722_1	myb domain protein 5	8e-44	174	AT3G13540	0.204304	-0.459857	-0.648618	0.464214	0.439958	2.35012e-06	3.2e-06
isotig02312	myb domain protein 4	4e-65	244	AT4G38620.1	0.45402	-0.415137	-0.305548	-0.0766934	0.343358	3.65627e-06	4.91e-06
isotig07046	cell division cycle 5	5e-80	293	AT1G09770.1	0.260593	-0.0308695	-0.406001	0.0277441	0.148534	7.3885e-06	9.73e-06
isotig02313	myb domain protein 32	6e-21	99.1	AT4G34990.1	0.374325	-0.264593	-0.28291	-0.0115753	0.184754	9.11617e-06	1.19e-05
isotig07001	NAC domain containing protein 28	7e-27	116	AT1G65910.1	0.655064	0.267512	-0.835592	-0.643365	0.556381	1.75099e-05	2.25e-05
isotig04351	homeobox-1	1e-10	62.4	AT1G28420.1	0.320259	-0.0707835	-0.27407	-0.199325	0.223919	3.87926e-05	4.87e-05
isotig02255	NAC domain containing protein 28	1e-39	110	AT1G65910.1	0.372081	-0.13884	-0.410912	-0.119886	0.297557	8.61725e-05	0.000106
Cj.9189_1	WRKY DNA-binding protein 26	3e-07	52.4	AT5G07100	0.196631	-0.135262	-0.289642	0.0190631	0.20921	0.000148179	0.00018
isotig12320	Homeodomain-like protein	9e-40	159	AT4G32730.2	0.357647	-0.154994	-0.353161	-0.0307676	0.181275	0.000804702	0.000936
isotig13942	Homeobox-leucine zipper protein family	9e-22	99.8	AT4G37790.1	-0.74497	0.438315	0.223849	0.221817	-0.13901	0.00126037	0.00144946
isotig10145	myb-like HTH transcriptional regulator family protein	3e-47	184	AT2G37630.1	-0.0631098	-0.152497	0.0273651	0.454521	-0.266279	0.00370752	0.00415532

[truncated: 5 more sheets: Figure16, Figure17, Figure18, Figure19, Figure20]
